# Supplementary material for: Is the digital economy empowering high-quality tourism development? A theoretical and empirical research from China
Source: PLoS One. 2024 May 2;19(5):e0303087. doi: 10.1371/journal.pone.0303087 (PMC11065292; doi:10.1371/journal.pone.0303087)
Supplement: S1 Data — (XLS) [file pone.0303087.s001.xls]

## Sheet: DE
Province	Year	Number of domains	Number of web pages	Internet broadband access ports	Optical cable line length	Total length of cable broadcasting and television transmission trunk network	Digital TV subscribers	Cell phone penetration rate	Internet broadband access users	Information transmission, software and technology service industry employment	Total telecom business as a proportion of GDP	Software revenue	Number of Internet-related employees	Internet-related output	The proportion of the number of enterprises with e-commerce transaction activities	E-commerce sales to GDP share	Proportion of e-commerce purchases to GDP	Digital inclusive finance index	Number of patents granted	R&D expenditure of industrial enterprises above scale	Total technology market turnover
Beijing	2011	100.433	3.17944e+06	1645.6	166450	16.0869	353.729	127.6	444.91	48.7355	0.0253822	2.93849e+07	0.072	0.216	6.05487	0.301666	3408.66	79.41	42417.1	1.86914e+06	2150.18
Beijing	2012	125.59	3.80945e+06	1076.8	187714	16.9	378.83	156.9	473.7	52.6	0.0256982	3.67656e+07	0.073	0.235	7.2973	0.339597	4195.9	150.65	50511	1973442	2458.5
Beijing	2013	185.73	3.77315e+06	1186.8	219961	21.97	513.6	159.53	480.4	58.2	0.035818	4.21063e+07	0.078	0.28	7.5	0.353335	4877.7	215.62	62671	2130618	2851.72
Beijing	2014	265.49	5.51615e+06	1159.9	241643	18.29	469.15	189.46	482.4	61.1	0.0299516	4.79658e+07	0.081	0.316	12.6	0.393108	7563.9	235.36	74661	2335010	3137.19
Beijing	2015	485.7	8.50184e+06	1580.5	275461	23.32	506.68	181.73	491.9	68	0.0372637	5.42287e+07	0.087	0.422	17.1	0.424975	9534.1	276.38	94031	2440875	3453.89
Beijing	2016	645.74	8.40065e+06	1784	306658	23.8	529.15	178.06	475.8	69.2	0.0219325	6.41602e+07	0.087	0.27	18	0.444755	9340.6	286.37	100578	2548433	3940.98
Beijing	2017	537.46	9.53161e+06	1818	356820	20.12	546.85	172.85	541.9	77.4	0.029133	7.83665e+07	0.095	0.397	19	0.615256	11055.8	329.944	106948	2690851	4486.89
Beijing	2018	443.47	1.06953e+07	2059.9	377020	24.7	571.5	186.11	638.8	84	0.0534948	9.72892e+07	0.103	0.801	20.7	0.551598	10623.6	368.537	123496	2740103	4957.82
Beijing	2019	504.99	1.12492e+07	2060.1	391947	21.2	593.5	186.66	688.1	85.9	0.0756663	119830665	0.109	1.225	22.2	0.655546	13420.5	399.003	131716	2851859	5695.28
Beijing	2020	373.21	1.16178e+07	2084.1	440119	21.74	605.08	178.43	747.3	92.3	0.0903534	157372908	0.125	1.484	22.8	0.718682	15296.4	417.875	162824	2974157	6316.16
Tianjin	2011	9.34941	211149	716.4	89898.5	0.696881	229.605	94.7416	177.574	2.97048	0.0188869	4.42886e+06	0.008	0.114	4.79796	0.0688637	626.38	60.58	13982	2.56286e+06	181.372
Tianjin	2012	11.72	275989	461.7	108956	0.67	241.59	97.8	204.8	3.3	0.0176214	5.5422e+06	0.011	0.116	5.09142	0.0855498	765.792	122.96	19782	2558685	232.33
Tianjin	2013	11.51	725108	353.9	130252	0.69	255.71	89.88	188.4	3.6	0.021427	7.11392e+06	0.012	0.13	5.4	0.105948	930.8	175.26	24856	3000377	276.16
Tianjin	2014	15.35	793676	397.7	148839	0.65	283.86	89.12	208.8	3.8	0.0195036	9.06884e+06	0.013	0.145	7.1	0.182931	1400.6	200.16	26351	3228057	388.56
Tianjin	2015	34.9	256539	470.2	163995	0.67	318.57	88.54	249.8	4.4	0.0239901	1.00785e+07	0.015	0.181	9.1	0.289407	2068.4	237.53	37342	3526665	503.44
Tianjin	2016	35.38	367090	724.3	183854	0.68	335.05	96.01	283.9	4.8	0.0152968	1.18585e+07	0.017	0.127	8.4	0.264437	1434.8	245.838	39734	3499551	552.64
Tianjin	2017	26.5	467368	795.3	204693	0.38	341.53	101.49	339.3	5.3	0.0241497	1.35194e+07	0.02	0.213	6.6	0.211187	1766.4	284.034	41675	2411418	551.44
Tianjin	2018	26.73	465063	897.4	238077	0.4	348	105.7	437.9	6.4	0.0550563	1.64059e+07	0.025	0.533	6.6	0.232435	1906.3	316.885	54680	2528761	685.59
Tianjin	2019	33.41	437773	1092.6	362060	0.4	351.1	109.15	523.6	6.6	0.0849916	2.02612e+07	0.024	0.863	7.3	0.22954	2346.4	344.112	57799	2134320	909.25
Tianjin	2020	33.66	522655	1254.6	376892	0.42	353.6	123.4	534.6	7	0.113114	2.37493e+07	0.027	1.142	6.8	0.309966	2404	361.455	75434	2287717	1089.56
Hebei	2011	21.1364	194791	3340.3	534713	16.3928	577.647	72.2687	838.896	6.05652	0.0251376	1.18662e+06	0.011	0.068	2.02617	0.0297217	510.905	32.42	11227.9	1.74517e+06	18.6567
Hebei	2012	27.27	260006	1756	647544	16.93	582.93	76.1	963.9	6.5	0.0248159	1.27283e+06	0.01	0.074	2.54571	0.0370932	665.831	89.32	15315	1980850	37.82
Hebei	2013	25.33	543080	2049.3	808205	17.56	687.29	81.91	1031.6	8.6	0.0300392	1.34226e+06	0.013	0.089	2.7	0.0480634	809.3	144.98	18186	2327418	31.56
Hebei	2014	35.98	678615	2204.7	878407	17.36	750.29	84.36	1127.6	8.6	0.0288823	1.49906e+06	0.013	0.099	4.4	0.0646478	1118.4	160.76	20132	2606711	29.22
Hebei	2015	60.4	630950	2948.5	1.03159e+06	18.09	821.95	82.63	1317.2	8.8	0.032824	1844661	0.014	0.118	6.6	0.0545488	863.5	199.53	30130	2858051	39.54
Hebei	2016	74.94	872715	3841.1	1.17998e+06	20.43	755.59	95.33	1612	8.4	0.0473553	2.10182e+06	0.013	0.085	8.4	0.0848526	1045.5	214.359	31826	3086608	59
Hebei	2017	63.76	1.05487e+06	4126.9	1.71447e+06	11	628.42	100.83	1910.1	7.5	0.035753	2.37856e+06	0.014	0.148	6.9	0.0796683	2842.6	258.167	35348	3509684	88.92
Hebei	2018	86.81	1.0253e+06	4192.4	2.11947e+06	8	653.2	108.46	2159.8	8.4	0.0857158	2.64162e+06	0.015	0.376	6.7	0.0786623	1971.4	282.772	51894	3819916	275.98
Hebei	2019	138.39	1.11614e+06	4345.8	2.18422e+06	13.8	570.8	109.53	2359.7	10.1	0.135566	3.26666e+06	0.018	0.637	7.1	0.0779419	1926	305.06	57809	4385826	381.19
Hebei	2020	100.21	1.21218e+06	4598.2	2.23011e+06	14.71	594.81	111.73	2534.4	10.4	0.165817	1704046	0.019	0.8	7.7	0.122239	1717.6	322.697	92196	4854544	554.96
Shanxi	2011	2.9341	-7024.98	1538.3	536484	9.91971	300.234	72.8399	442.981	5.30062	0.0256398	257159	0.012	0.078	1.22901	0.0122849	190.788	33.41	5782.87	1.01029e+06	24.9446
Shanxi	2012	7.11	41326.8	737.4	599659	9.81	305.94	76.9	504.8	5.3	0.0264466	299442	0.012	0.087	1.69714	0.019813	243.444	92.98	7196	1069590	30.61
Shanxi	2013	8.18	412508	881.7	599865	10.07	344.65	85.55	521.3	6	0.0271656	277592	0.013	0.101	1.8	0.0263031	295.9	144.22	8565	1237698	52.77
Shanxi	2014	13.19	453314	996.8	677419	10.21	367.97	91.35	571.1	5.5	0.0326234	227374	0.012	0.112	3.7	0.0419109	393	167.66	8371	1247027	48.46
Shanxi	2015	21.5	217518	1345.9	765679	10.91	382.4	88.46	723.9	5.5	0.0399446	241541	0.012	0.134	6.1	0.0571711	380.4	206.3	10020	1008950	51.2
Shanxi	2016	23.9	427968	1582.9	904758	10.79	358.83	91.42	747.2	5	0.0275146	239172	0.012	0.094	8.1	0.056946	621.4	224.811	10062	976283	42.56
Shanxi	2017	24.45	327971	1840.1	1.06976e+06	6.04	346.79	98.53	872.9	4.9	0.040334	298862	0.011	0.166	6.5	0.0596715	733	259.955	11311	1122323	94.15
Shanxi	2018	107.56	294992	1989.2	1.19483e+06	7	311.8	106.55	991	4.9	0.0860334	286992	0.012	0.392	6.3	0.15354	922.1	283.654	15060	1312531	150.76
Shanxi	2019	82.06	383104	2148.2	1.27877e+06	7.2	300.5	106.92	1126.1	5.2	0.140034	489207	0.012	0.679	6	0.125973	1342.9	308.726	16598	1380813	109.52
Shanxi	2020	82.79	332355	2322.3	1.31932e+06	7.67	345.01	115.22	1252.1	5.2	0.173344	692994	0.012	0.886	6.5	0.130223	928.4	325.727	27296	1561790	44.98
Inner Mongolia	2011	2.80286	11100.2	1061	246036	4.24185	224.674	100.107	238.889	4.34109	0.0244646	245554	0.016	0.094	1.41457	0.00736195	19.2851	28.89	2273.06	808975	106.321
Inner Mongolia	2012	3.93	13143.5	548.7	322219	3.8	223.85	102.7	274.8	4.4	0.0246903	253582	0.016	0.105	1.88571	0.0149142	70.9189	91.68	3084	858477	106.1
Inner Mongolia	2013	4.56	22709.6	677.2	352845	3.76	240.98	107.73	284.4	5.9	0.0257812	278411	0.019	0.12	2	0.0186703	86.2	146.59	3836	1004406	38.74
Inner Mongolia	2014	6.31	27920.2	739.9	399841	3.65	271.67	105.18	316.8	5	0.0260376	294602	0.017	0.129	3.4	0.0322416	214.6	172.56	4031	1080287	13.94
Inner Mongolia	2015	8.7	45204.3	916	465966	3.56	306.46	94.66	365.7	5	0.0291189	300980	0.017	0.155	5.5	0.103491	910.7	214.55	5522	1186261	15.39
Inner Mongolia	2016	10.75	14108.6	1200.7	586203	3.56	301.36	98.04	417.2	4.8	0.0181041	279598	0.016	0.102	7.6	0.115133	1026.9	229.926	5846	1279853	12.05
Inner Mongolia	2017	9.93	13474.7	1294.1	985571	3.53	238.21	112.36	494	4.8	0.0323934	157280	0.017	0.202	6.5	0.11582	1074.9	258.504	6271	1082640	19.61
Inner Mongolia	2018	12.24	15460.5	1358.4	876328	2.7	216.1	120.14	628.3	4.9	0.0786082	116699	0.018	0.525	6.1	0.120725	1258.3	271.567	9625	1033594	19.84
Inner Mongolia	2019	27.91	18453.5	1372.7	1.30986e+06	2.1	213.4	118.59	682.5	4.7	0.120598	62636.9	0.017	0.86	6	0.1492	1631.3	293.889	11059	1183625	22.48
Inner Mongolia	2020	19.52	19546.2	1441.3	1.53862e+06	1.26	207.02	123.17	722.9	4.6	0.149762	144399	0.017	1.076	6.9	0.162238	2013.7	309.394	17958	1293714	35.95
Liaoning	2011	18.2169	168608	2652	362261	14.0182	529.891	95.899	649.471	8.43058	0.0265364	2.1127e+07	0.015	0.099	1.51944	0.0463621	550.749	43.29	17952.1	2.8175e+06	196.7
Liaoning	2012	22.88	182183	1267.5	442168	12.5	537.45	97.9	707.9	9	0.026401	2.1357e+07	0.015	0.108	1.88571	0.0546069	698.082	103.53	21223	2894569	230.66
Liaoning	2013	22.34	228211	1631.4	522757	12.91	672.85	104.41	726.9	12.7	0.0275655	2.7795e+07	0.018	0.122	2	0.0691142	848.5	160.07	21656	3331303	173.38
Liaoning	2014	30.26	240855	2083.5	634592	12.98	716.22	103.29	772.1	13	0.0293523	3.06137e+07	0.02	0.135	2.9	0.0858996	976.9	187.61	19525	3242303	217.46
Liaoning	2015	48.2	184055	2710.8	770702	13.37	782.63	97.89	860.5	13.3	0.0349871	3.03422e+07	0.022	0.168	5	0.125728	1107.6	226.4	25182	2418803	267.49
Liaoning	2016	59.3	171139	3239.5	1.03531e+06	13.54	747.53	101.13	971.7	12.6	0.0520338	1.89033e+07	0.022	0.118	5.8	0.10421	1058.3	231.411	25104	2420637	323.22
Liaoning	2017	47.5	209977	3118.8	1.17439e+06	5.85	724.71	108.85	1058.6	12.9	0.0402455	1.99015e+07	0.025	0.203	4.7	0.119923	1135	267.176	26495	2749477	385.83
Liaoning	2018	64.72	177232	3240.3	1.3547e+06	3.1	666.4	111.96	1136	12.8	0.0754769	1.50957e+07	0.026	0.414	5	0.154756	2264.2	290.951	35149	3006014	474.49
Liaoning	2019	96.19	219863	3270.7	1.49979e+06	3.2	615.9	112.22	1230.4	13.7	0.109562	1.75998e+07	0.027	0.637	5.5	0.165438	2570.3	311.012	40037	3102482	557.59
Liaoning	2020	79.51	281983	3305.2	1.64488e+06	3.05	575.88	114.43	1331.2	13.9	0.135494	1.92182e+07	0.029	0.796	5.8	0.172961	2646.9	326.294	60185	3353222	632.81
Jilin	2011	4.50916	29299	1256.7	191535	9.37933	377.433	78.0726	336.543	4.67853	0.0284687	2.38339e+06	0.021	0.081	1.27301	0.00992856	61.2422	24.51	4745.41	577978	8.36852
Jilin	2012	6.68	40642.3	635.6	243389	9.23	404.26	82.1	364.6	4.7	0.0277134	2619433	0.016	0.089	1.60286	0.013502	82.6016	87.23	5930	604326	25.12
Jilin	2013	7.64	105091	695	265265	9.94	476.86	86.22	379.6	6.7	0.0266694	3.19574e+06	0.02	0.101	1.7	0.0169285	100.4	138.36	6219	698136	34.72
Jilin	2014	10.74	130892	806	310694	9.33	512.89	94.91	414.9	6.6	0.029854	3.81282e+06	0.02	0.113	2.2	0.0547033	250.1	165.62	6696	789431	28.58
Jilin	2015	14.7	134479	987.2	394073	9.69	543.44	91.22	427.3	6.6	0.0352713	4.40509e+06	0.02	0.134	4.2	0.0514973	263.1	208.2	8878	861541	26.47
Jilin	2016	20.46	140827	1560.7	411279	9.85	493.2	97.14	440	6.4	0.0507516	5.11087e+06	0.02	0.103	5.1	0.0484032	236.1	217.074	9995	908602	116.42
Jilin	2017	24.64	152994	1761.1	429755	1	448.56	105.57	501.5	6.3	0.0457754	5.83708e+06	0.021	0.192	4.3	0.0492584	255.2	254.765	11090	749958	219.92
Jilin	2018	37.09	180766	1526.7	872629	1.1	440.7	110.98	588.2	5.8	0.0957717	6671132	0.021	0.434	4.9	0.0491478	288.4	276.075	13885	575015	341.95
Jilin	2019	62.67	205285	1686.6	791002	1.7	426	107.69	618.3	5.6	0.150877	3.96644e+06	0.02	0.723	5.1	0.050892	288.9	292.774	15579	684086	474.13
Jilin	2020	55.81	189554	1651.2	909123	1.79	617.71	119.22	654.2	4.4	0.172968	4.41339e+06	0.017	0.884	5.5	0.0429014	346.7	308.256	23951	776448	462.15
Heilongjiang	2011	72.8027	10889.3	1590.4	320183	17.8816	342.322	64.4148	394.689	5.81734	0.0279416	1.09056e+06	0.013	0.073	1.06799	0.0193322	434.313	33.58	19085.9	916221	86.8758
Heilongjiang	2012	77.33	54211.2	771.7	398743	17.85	372.15	69.5	435.8	6.1	0.0269431	1.06993e+06	0.013	0.08	1.41428	0.0242855	504.001	87.91	20268	906170	100.45
Heilongjiang	2013	85.75	6482.07	865.2	434223	18.1	620.73	78.76	459.6	7.1	0.0285085	1.18216e+06	0.015	0.092	1.5	0.0307534	612.6	141.4	19819	950335	101.77
Heilongjiang	2014	79.09	34804.7	1044	498303	17.56	701.4	90.21	484.6	7.6	0.031707	1.33308e+06	0.017	0.107	2.9	0.0173201	644	167.8	15412	955820	120.28
Heilongjiang	2015	72.1	61188.5	1308.8	550690	17.86	619.67	87.36	519.5	7.4	0.03929	1.50669e+06	0.017	0.13	4.3	0.0441317	120.7	209.93	18943	880392	127.26
Heilongjiang	2016	23.69	208860	1964.9	615654	6.44	642.63	90.69	575.1	7.3	0.0269273	1.67976e+06	0.017	0.092	5.6	0.0251618	238.9	221.886	18046	884925	125.81
Heilongjiang	2017	20.11	258253	1937.2	1083490	4.6	554.6	96.53	664.6	8.2	0.0485097	1.89588e+06	0.02	0.176	4.3	0.0547145	417.3	256.78	18221	825854	146.71
Heilongjiang	2018	28.1	205115	2113.2	1.06384e+06	7.6	568.8	101.6	810.7	8	0.0879228	482541	0.02	0.34	4.7	0.0461838	310.8	274.735	19435	605680	165.92
Heilongjiang	2019	56.03	184494	2181.1	1.2741e+06	9	652.3	104.74	848.3	8.8	0.127883	558999	0.025	0.532	4.8	0.0442323	314.9	292.869	19989	714862	232.88
Heilongjiang	2020	53.61	148051	2127.5	1.49973e+06	9.66	578.81	120.7	886.3	8.6	0.153505	462002	0.027	0.66	5.5	0.0504056	367.8	306.075	28475	774634	265.2
Shanghai	2011	73.7674	956990	1707.08	231442	3.46469	364.939	123.271	502.948	6.13128	0.0207399	1.76304e+07	0.016	0.176	4.63495	0.103923	1227.24	80.19	44274.4	3.45621e+06	437.074
Shanghai	2012	84.35	1.08148e+06	1491.5	266173	3.98	409.03	128.2	541	8.6	0.0209846	2.08624e+07	0.015	0.186	5.37428	0.152394	1925.01	150.77	51508	3715075	518.75
Shanghai	2013	78.3	921223	1374.6	317956	4.34	518.56	132.52	511.1	21.7	0.0341233	2.53899e+07	0.035	0.218	5.7	0.190596	2339.8	222.14	48680	4047800	531.68
Shanghai	2014	102.31	1.13104e+06	1404.5	407678	4.41	554.65	135.74	532.2	24.8	0.0235649	2.89935e+07	0.038	0.241	9.2	0.492169	6633	239.53	50488	4492192	592.45
Shanghai	2015	204.8	1023781	1464.8	475025	5.5	670.66	129.69	568.8	25.4	0.0289657	3.38135e+07	0.04	0.317	13.1	0.47902	6119.8	278.11	60623	4742443	663.78
Shanghai	2016	263.21	1.66172e+06	1595.7	532551	4.71	492.42	130.44	635.7	26.8	0.0170633	3.81586e+07	0.043	0.207	12.5	0.536611	8175.8	282.224	64230	4900778	780.99
Shanghai	2017	240.56	1.89237e+06	1810.2	582874	4.82	485.08	136.4	681.3	30.7	0.0210718	4.34148e+07	0.049	0.281	10.8	0.465977	8814.2	336.651	72806	5399953	810.62
Shanghai	2018	147.45	2.06969e+06	1871.8	617611	4.8	451.5	153.57	772.9	35.6	0.0398853	4.83686e+07	0.056	0.58	10.7	0.483508	9664.4	377.734	92460	5548768	1225.19
Shanghai	2019	138.88	2.11705e+06	2028.6	672080	5.4	425.4	165.06	890.1	41.8	0.0589779	5.9119e+07	0.058	0.903	11	0.53866	11367.5	410.281	100587	5906504	1422.35
Shanghai	2020	140.69	2.23909e+06	2322	697997	9.08	733.19	171.99	919	44.8	0.0724836	6.57132e+07	0.069	1.135	11.2	0.606335	14097.3	431.928	139780	6350087	1583.22
Jiangsu	2011	41.42	752870	5330	1.37152e+06	38.4284	1436.21	91.9518	1154.51	8.22258	0.01697	3.62988e+07	0.012	0.104	4.6572	0.0927795	2446.23	62.08	241491	9.6793e+06	305.14
Jiangsu	2012	52.24	823366	2892.4	1.56782e+06	35.14	1449.53	94.6	1350.7	10.8	0.0170314	4.16702e+07	0.013	0.113	5.27999	0.0980622	2845.64	122.03	269944	10803107	400.91
Jiangsu	2013	64.86	1.25948e+06	3063.2	1735687	34.37	1661.94	100.03	1431.3	30.5	0.0165559	5.17727e+07	0.02	0.138	5.6	0.120862	3458.8	180.98	239645	12395745	527.5
Jiangsu	2014	83.64	1.45116e+06	3503.3	2.08101e+06	34.94	1787.11	101.39	1523.4	29	0.0203813	6.17259e+07	0.018	0.16	8.7	0.0961677	4677.7	204.16	200032	13765378	543.16
Jiangsu	2015	130.3	1.19997e+06	4697.3	2.51154e+06	38.77	1761.07	100.21	2346.3	28.3	0.0247643	7.06238e+07	0.018	0.217	11	0.0728852	4315.3	244.01	250290	15065065	572.92
Jiangsu	2016	173.24	1.34177e+06	5676.8	2.9395e+06	40.28	1754.1	102.5	2685.2	27.3	0.0154703	8.1656e+07	0.018	0.144	9.6	0.0691899	4406.3	253.753	231033	16575418	635.64
Jiangsu	2017	161.61	1.29105e+06	6531.7	3.24841e+06	4.35	1478.65	109.69	3106.1	27.9	0.0240795	8.93645e+07	0.019	0.245	8.4	0.076588	5227.2	297.688	227187	18338832	778.42
Jiangsu	2018	188.35	1.37814e+06	7131.5	3.51178e+06	4.4	1566.7	121.65	3351.9	32	0.0516224	8.83319e+07	0.022	0.57	8.6	0.0929098	6534.8	334.021	306996	20245195	991.45
Jiangsu	2019	242.54	1.43843e+06	7249	3.67924e+06	4.4	1500	125.97	3585.7	32.4	0.076494	9.77931e+07	0.024	0.891	9.4	0.100082	7418	361.927	314395	22061581	1471.52
Jiangsu	2020	206.74	1.41631e+06	7224.9	3.99007e+06	4.35	1515.34	116.78	3756.8	32.8	0.0893775	108181087	0.024	1.084	10.4	0.128289	7713	381.613	499167	23816885	2087.85
Zhejiang	2011	304.368	740308	4506.9	842552	28.4425	1162.61	115.898	1000.67	12.7763	0.0234527	1.0425e+07	0.013	0.135	10.5158	0.0804484	1106.34	77.39	168059	5.21409e+06	43.1045
Zhejiang	2012	343	958899	2250.4	1.0178e+06	25.16	1179.79	117.9	1152.6	14.1	0.0235554	1.35534e+07	0.013	0.142	10.8428	0.0919267	1332.81	146.35	188463	5886071	81.31
Zhejiang	2013	69.1	2.1266e+06	2447.4	1.15645e+06	26.25	1334.31	128.62	1242.7	15.4	0.0227848	1.89884e+07	0.014	0.165	11.5	0.115314	1620	205.77	202350	6843562	81.5
Zhejiang	2014	91.16	2.66357e+06	2632.6	1.65697e+06	27.53	1442.62	133.82	1276.1	16.4	0.02858	2.43762e+07	0.015	0.194	12	0.119033	1770.4	224.45	188544	7681473	87.25
Zhejiang	2015	208.8	2.53224e+06	4768.9	2072207	28.75	1519.86	131.5	1906.8	17.1	0.0363407	3.03741e+07	0.016	0.27	13.2	0.128281	1751.6	264.85	234983	8535689	98.1
Zhejiang	2016	336.16	2.82774e+06	4720.6	2287947	29.59	1507.17	129.27	2159.7	18.6	0.0521573	3.60002e+07	0.018	0.184	14.9	0.144894	2261.6	268.105	221456	9357877	198.37
Zhejiang	2017	207.56	3.31622e+06	5455.1	2776879	7.31	1401.81	134.18	2464.6	23	0.0341508	4.34042e+07	0.022	0.291	12.7	0.130361	2528.7	318.052	213805	10301447	324.73
Zhejiang	2018	149.19	3.35407e+06	5971	3.0212e+06	7.9	1405.6	144.83	2653.8	21.8	0.0706743	5.20061e+07	0.022	0.654	11.9	0.152518	2648.9	357.445	284621	11473921	590.66
Zhejiang	2019	184.01	3.55236e+06	6284.4	3.26529e+06	3.9	1327.2	149.34	2778.9	24.4	0.107538	6.10989e+07	0.025	1.054	11.7	0.183824	4005.2	387.488	285342	12742260	888.01
Zhejiang	2020	167.5	3.70425e+06	6031.5	3.49788e+06	3.78	1303.48	132.96	2938.8	28.3	0.128461	7.03765e+07	0.028	1.285	12.2	0.187427	4377.1	406.878	391700	13958988	1403.32
Anhui	2011	7.05086	229950	2374.9	491137	4.95242	263.739	56.628	403.199	4.0202	0.0204079	493608	0.011	0.056	3.5336	0.044684	724.057	33.07	36925.7	1.77581e+06	60.5146
Anhui	2012	11.93	247603	1063.8	607097	4.86	293.9	60.5	507	4.5	0.0202942	752332	0.01	0.062	4.43142	0.0542396	864.684	96.63	43321	2089814	86.16
Anhui	2013	21.16	129683	1124.6	710745	5.01	348	65.65	546.8	6.2	0.0259425	995709	0.012	0.08	4.7	0.0658327	1051	150.83	48849	2477246	130.83
Anhui	2014	35.6	155013	1175.7	817239	5.1	386.34	69.31	563.8	7.4	0.0243866	1.45325e+06	0.014	0.092	8.9	0.0936247	1377.1	180.59	48380	2847303	169.83
Anhui	2015	48.9	245360	2211.5	972903	5.95	507.41	68.17	913.3	7.7	0.0296783	2.05582e+06	0.015	0.118	12.3	0.102567	1921.8	211.28	59039	3221422	190.47
Anhui	2016	74.54	220360	2527.3	1.36013e+06	6.21	585.21	70.1	1075	8	0.041784	2600306	0.015	0.081	12.7	0.110032	1967.7	228.778	60983	3709224	217.37
Anhui	2017	72.15	206188	2872.2	1.79959e+06	3.29	550.85	78.09	1323.7	8.2	0.0280292	3.41124e+06	0.016	0.137	11.5	0.111183	1951.2	271.596	58213	4361175	249.57
Anhui	2018	90.47	319694	3374	2.1611e+06	3.1	589.7	87.54	1662.4	9.3	0.0664772	4.56051e+06	0.016	0.372	11.8	0.143025	2103.2	303.83	79747	4973027	321.31
Anhui	2019	151.36	351207	3481.3	2.25249e+06	3.2	587.7	91.8	1864.7	9.3	0.108744	6.69767e+06	0.016	0.658	14.4	0.151161	2231.3	330.29	82524	5765371	449.61
Anhui	2020	154.83	275910	3543.7	2.37126e+06	3.47	618.03	98.74	2093	9.7	0.132775	7.84482e+06	0.017	0.828	13.3	0.165025	2734.4	350.165	119696	6394211	659.57
Fujian	2011	51.8332	305392	2447.16	491981	11.2077	350.219	108.09	648.229	4.78907	0.0253487	8.80354e+06	0.009	0.119	4.76396	0.0564249	486.617	61.76	23195.9	2.05386e+06	39.9616
Fujian	2012	81.57	469873	1439.8	569906	15.7	383.95	108.8	738	5.3	0.0254682	1.00579e+07	0.008	0.134	5.46857	0.0621951	583.97	123.21	30497	2381656	50.09
Fujian	2013	66.13	90848.3	1439.4	654370	8.87	489.12	114.02	835.6	7	0.0245932	1.01401e+07	0.011	0.161	5.8	0.0760094	709.8	183.1	37511	2791966	44.69
Fujian	2014	90.21	176838	1618.7	738003	10.29	594.66	112.37	899.2	7.1	0.0278349	1.51548e+07	0.011	0.176	7.7	0.0841509	768.9	202.59	37857	3153831	39.19
Fujian	2015	200.6	546581	2335.3	831927	12.38	689.18	108.2	1044.8	9	0.0316434	1.82717e+07	0.014	0.216	10.2	0.0866981	820.3	245.21	61621	3469810	52.14
Fujian	2016	509.59	703105	2482.3	1.02565e+06	14.69	715.37	107.36	1144.6	9.1	0.0198761	2.1579e+07	0.014	0.147	12.2	0.0810317	877.9	252.671	67142	3882632	43.22
Fujian	2017	882.49	827546	2861.8	1.27063e+06	5.2	727.02	109.82	1373.6	10.8	0.0265052	2.49652e+07	0.016	0.224	10.9	0.0848876	1043.3	299.282	68304	4487934	75.46
Fujian	2018	736.37	812748	3245	1.54778e+06	19.2	716.2	115.54	1629.1	12.3	0.052386	2.89005e+07	0.017	0.494	10.8	0.0899767	998.1	334.436	102622	5249417	84.52
Fujian	2019	695.12	709222	3232.1	1.55675e+06	20.8	727.4	118.81	1779	10.8	0.0764413	2.97187e+07	0.017	0.782	11.2	0.105794	1725.1	360.509	98955	5985139	139.59
Fujian	2020	324.9	887672	3370	1.54888e+06	21.73	726.77	114.09	1831	10.3	0.0896268	22749004	0.017	0.939	11.9	0.116541	1767.2	380.126	145928	6669131	163.54
Jiangxi	2011	3.63514	183278	1692.5	353970	8.78529	300.365	53.5866	296.098	4.09985	0.0216703	441615	0.009	0.056	2.35253	0.0335972	284.088	29.74	5179.87	759262	29.6736
Jiangxi	2012	7.71	193305	719.3	472608	9.19	322.97	57.3	372	4.3	0.0217635	546686	0.011	0.062	3.01714	0.0423888	360.271	91.93	7985	925985	39.78
Jiangxi	2013	9.61	265168	868.6	478613	11.55	420.3	62.07	410.1	6.3	0.0265171	650215	0.014	0.076	3.2	0.0517126	437.9	146.13	9970	1106443	43.06
Jiangxi	2014	18.01	307101	975.1	584039	12.26	498.8	64.69	434.2	7.2	2.51714	761232	0.015	0.088	5.2	0.0627593	424.6	175.69	13831	1284642	50.76
Jiangxi	2015	35.6	322767	1693.2	593135	13.2	573.14	66.37	710.9	6.7	0.0327396	863578	0.014	0.123	9.4	0.118587	575.2	208.35	24161	1474968	64.85
Jiangxi	2016	38.5	227629	2055.6	683454	15.85	585.94	68.39	822.5	5.6	0.0210185	870067	0.012	0.086	7.3	0.12443	657.6	223.755	31472	1797561	79.01
Jiangxi	2017	33.23	212189	1985.9	1.54083e+06	8.95	581.89	74.62	997.1	6.3	0.0327102	1066180	0.014	0.147	7.7	0.142053	940.7	267.168	33029	2216865	96.21
Jiangxi	2018	77.1	208694	2032.7	1.77286e+06	10	576.7	87	1323.4	5.5	0.0708384	1.52939e+06	0.013	0.357	8.3	0.124046	1048.9	296.228	52819	2677714	115.82
Jiangxi	2019	156.68	216170	2369.5	1.87945e+06	10.4	526.9	89.09	1448.8	5.5	0.114954	1.81957e+06	0.012	0.629	9.1	0.120342	1369.1	319.13	59140	3202151	148.61
Jiangxi	2020	130.67	254496	2532.9	2.14673e+06	10.76	528.27	94.04	1510.5	5.5	0.137224	2.15784e+06	0.012	0.783	10.2	0.127771	1585.2	340.611	80239	3460219	233.41
Shandong	2011	2.34575	252897	4655.1	522845	30.9813	1043.87	75.5564	1193.1	7.88714	0.018523	1.43731e+07	0.008	0.075	3.84161	0.059285	2450.54	38.55	62369	8.52732e+06	84.7876
Shandong	2012	46.9	292336	2144.9	649971	32.46	1091.6	78.7	1364.1	9.1	0.0185673	1.73394e+07	0.008	0.082	4.33714	0.0702647	2902.33	100.35	75496	9056007	140.02
Shandong	2013	432.39	535263	2537	811453	30.22	1369.49	85.62	1465.1	17.5	0.018243	22640508	0.014	0.097	4.6	0.0868404	3527.7	159.3	76976	10528097	179.4
Shandong	2014	304.17	627575	2949.1	999449	32.48	1730.75	88.5	1523.9	17	0.0210112	3.08868e+07	0.013	0.109	5.4	0.0990491	3660.5	181.88	72818	11755482	249.29
Shandong	2015	199.3	388823	4003.4	1.37167e+06	36.47	1700.64	92.3	1980.8	17.4	0.0226649	3.71995e+07	0.014	0.129	6.6	0.108326	3713.2	220.66	98101	12917718	307.55
Shandong	2016	172.07	446929	4680	1.76664e+06	39.14	1762.66	96.46	2366.5	18.2	0.0146927	4.26108e+07	0.015	0.087	9.9	0.168308	6349.1	232.566	98093	14150035	395.95
Shandong	2017	119.65	502120	5596.9	2.09662e+06	41.22	1694.99	99.38	2588.7	18.9	0.0237218	4.23314e+07	0.016	0.149	9	0.220481	8292.1	272.059	100522	15636785	511.64
Shandong	2018	151.66	525752	6312.3	2.34e+06	44.1	1567.7	105.2	2884.8	18	0.0547933	49493473	0.016	0.363	13.5	0.239947	10034.3	301.13	132382	14184975	819.95
Shandong	2019	177.31	584440	6915.2	2.41418e+06	44.2	1448.6	107.1	3186.1	17.3	0.0820295	5.49434e+07	0.016	0.573	12.5	0.182624	7959.8	327.361	146481	12109485	1110.02
Shandong	2020	181.99	598847	6756.8	2.63055e+06	45.85	1451.27	107.43	3445.6	19.9	0.0988871	5.91188e+07	0.018	0.708	12.6	0.189837	7629.8	347.806	238778	13656187	1903.89
Henan	2011	13.6285	487699	3525.6	541278	15.7598	104.082	57.4982	774.034	5.33517	0.0205508	1.37114e+06	0.007	0.057	2.21464	0.0422087	573.977	28.4	20838.7	2.15279e+06	25.6041
Henan	2012	22.8	596860	1435.7	634262	15.11	145.58	61.6	927.6	6.3	0.0210922	1.57197e+06	0.007	0.064	2.64	0.0464339	708.86	83.68	26791	2489651	39.94
Henan	2013	36.75	445741	1747	838961	16.92	369.1	76.49	1000.5	9.5	0.0222071	1.9325e+06	0.009	0.078	2.8	0.0579088	861.6	142.08	29482	2953410	40.24
Henan	2014	63.29	510326	2016.4	1.02711e+06	17.76	452.85	81.74	1087.9	9.7	0.025872	2.33922e+06	0.009	0.093	4	0.0818631	1357.1	166.65	33366	3372310	40.79
Henan	2015	103.2	920384	3241.9	1.23151e+06	18.29	586.75	79.51	1489	10.4	0.031105	2.78544e+06	0.009	0.12	5.5	0.0981364	1559.7	205.34	47766	3688252	45.04
Henan	2016	117.75	1.09015e+06	4345.8	1.73863e+06	21.73	777.24	82.76	1767.2	12.2	0.0188244	2.96354e+06	0.011	0.077	6.8	0.102742	1596.4	223.123	49145	4096962	58.71
Henan	2017	123.18	1.18727e+06	4475.8	1.75113e+06	5.2	804.42	89.48	2128.4	13.2	0.0331204	3.06683e+06	0.012	0.151	6.3	0.0983248	1752.7	266.924	55407	4722542	76.85
Henan	2018	207.48	1.31063e+06	4780.8	1.76872e+06	5	811.7	97.39	2503.9	12.8	0.0791076	3.36431e+06	0.013	0.4	6.8	0.103811	2220.2	295.756	82318	5289250	149.28
Henan	2019	313.52	1.47892e+06	4752.8	1.76115e+06	4.9	784.9	102.09	2769.2	16.6	0.111678	3.52129e+06	0.017	0.606	7	0.0793461	2460.1	322.121	86247	6087153	231.89
Henan	2020	273.05	1.86649e+06	4934.5	1.7648e+06	5.33	696.07	101.16	3090.9	18.3	0.15033	4045999	0.019	0.821	7.5	0.0784048	2672.1	340.813	122809	6855770	379.78
Hubei	2011	6.87252	246249	2216.6	441415	26.8262	786.786	76.8412	616.123	4.69981	0.0195006	2.74342e+06	0.01	0.068	2.48714	0.0545928	617.795	39.82	19146.5	2.33844e+06	131.324
Hubei	2012	15.65	259235	1023.5	537604	23.65	824.69	79.1	708	5.6	0.0194211	3.68089e+06	0.009	0.076	3.20571	0.0598963	778.298	101.42	24475	2633099	196.39
Hubei	2013	21	167300	1153.2	660229	22.91	872.14	76.16	813.3	9.1	0.0240444	7.09448e+06	0.013	0.092	3.4	0.0726259	946	164.76	28760	3117987	397.62
Hubei	2014	35.49	190176	1266.1	757282	24.47	895.95	79.21	869.7	10.5	0.0219683	8.51196e+06	0.015	0.107	5.5	0.0805889	1344.9	190.14	28290	3629506	580.68
Hubei	2015	133.2	246085	2061.1	930329	25.03	984.18	77.42	1014.4	11.5	0.0271965	1.01524e+07	0.016	0.142	8.8	0.0786515	1140.8	226.75	38781	4072726	789.34
Hubei	2016	101.96	229189	2594.7	1.2237e+06	27.74	1003.25	79.59	1131.9	12.3	0.0362159	1.33051e+07	0.017	0.088	11.3	0.0821815	1455.2	239.855	41822	4459622	903.84
Hubei	2017	78.97	189036	2605.5	1.42135e+06	11.93	1060.57	84.62	1242.9	12.7	0.0230418	15311988	0.018	0.145	9	0.118472	1755.6	285.277	46369	4689377	1033.08
Hubei	2018	106.21	156806	2961.3	1.59266e+06	2.8	1060.8	94.13	1480.7	13.5	0.0484334	1.79149e+07	0.021	0.345	9.1	0.0964114	1825.9	319.477	64106	5255194	1204.09
Hubei	2019	206.33	199019	3062.3	1.78091e+06	3.2	1055	95.97	1708.3	18.1	0.0740921	20652300	0.028	0.569	9.7	0.104215	3074.5	344.403	73940	5865143	1429.84
Hubei	2020	180.39	292523	3221.4	1.98071e+06	3.04	1174.34	98.37	1870.2	16.4	0.0977851	1.92776e+07	0.026	0.732	11.1	0.118097	2946.9	358.636	110102	6109588	1665.81
Hunan	2011	7.31409	128718	2179.2	523762	11.1238	581.329	60.8255	501.164	6.91992	0.0211721	1.90058e+06	0.013	0.061	3.14727	0.0422808	413.641	32.68	19200.1	1.96413e+06	22.5652
Hunan	2012	14.28	183263	1070.2	632815	11.15	594.33	64.6	604.4	7.1	0.0208665	2.36351e+06	0.013	0.067	3.77142	0.04725	569.901	93.71	23212	2290877	42.24
Hunan	2013	17.98	53045	1219.6	792941	11.37	679.49	68.3	702.4	7.3	0.0252833	2.55658e+06	0.012	0.081	4	0.0579694	692.7	147.71	24392	2703987	77.21
Hunan	2014	32.52	71291.9	1498.3	935322	12.46	768.26	70.15	744.9	7.6	0.0256428	3.01737e+06	0.013	0.1	6.2	0.0741385	1036	167.27	26637	3100446	97.93
Hunan	2015	58.6	293354	1931.8	1.07635e+06	13.17	1013.08	69.17	910.5	7.2	0.0281202	3.49219e+06	0.012	0.121	8.1	0.0778384	898.6	206.38	34075	3525450	105.06
Hunan	2016	137.19	214524	2395.3	1.28532e+06	13.81	1090.3	73.2	1066.9	7.4	0.0394108	3.96011e+06	0.013	0.084	10.9	0.072196	966.7	217.691	34050	3929647	105.63
Hunan	2017	112.45	152335	2436	1898039	10.92	1038.15	82.85	1315.5	6.9	0.0274476	4.54885e+06	0.012	0.14	9.1	0.0793039	1162.2	261.118	37916	4617716	203.19
Hunan	2018	122.28	127462	2821.1	2.00162e+06	11.4	874.8	91.36	1635.3	6.8	0.0681839	4925764	0.012	0.373	10.3	0.0860866	2581.3	286.809	48957	5167217	281.61
Hunan	2019	250.15	140563	2997.9	2.03059e+06	11.3	725.5	96.09	1873.8	8.1	0.106502	6.10652e+06	0.014	0.64	10	0.0863486	2308.3	310.85	54685	5931485	490.69
Hunan	2020	184.81	175975	3242.4	2.14301e+06	10.98	639.91	101.13	2113.2	8.5	0.136518	9.41873e+06	0.014	0.853	10.9	0.100759	2820.2	332.035	78723	6645286	735.95
Guangdong	2011	252.245	1.55718e+06	5909.41	894811	19.2188	1393.42	117.668	1721.78	14.7542	0.0306494	3.48519e+07	0.016	0.15	6.73953	0.114148	5242.35	69.48	119999	9.58161e+06	238.592
Guangdong	2012	281.58	1.78739e+06	3158.1	1.05458e+06	20.75	1432.87	118.7	1903.6	18.6	0.0312149	4.15287e+07	0.014	0.16	7.25999	0.132375	6327.41	127.06	153598	10778634	364.94
Guangdong	2013	355.36	2.54391e+06	3325.2	1.20075e+06	21.35	1571.11	138.16	2081.7	33.3	0.0306542	4.90638e+07	0.017	0.193	7.7	0.164457	7690.8	184.78	170430	12374791	529.39
Guangdong	2014	390.49	3.02183e+06	3597.7	1.34539e+06	22.53	1971.21	139.35	2174.1	34.6	0.0365767	6.01869e+07	0.018	0.217	8.9	0.190583	8623.3	201.53	179953	13752869	413.25
Guangdong	2015	497.1	2.26099e+06	4765.5	1.6457e+06	18.58	1487.43	133.47	2682.7	35.3	0.0423958	7.10515e+07	0.018	0.27	11.5	0.184441	10107.9	240.95	241176	15205497	662.58
Guangdong	2016	556.57	2.96076e+06	6515.6	2.10167e+06	26.7	1755.87	130.46	2779.4	43.5	0.0609295	8.22339e+07	0.022	0.167	11.6	0.214148	12854.7	247.996	259032	16762749	758.17
Guangdong	2017	397.87	3.27446e+06	6482.3	2.40841e+06	17.15	1691.66	132.48	3246.8	49.9	0.039072	9.68121e+07	0.025	0.295	9.7	0.253048	13904.4	296.168	332652	18650313	937.08
Guangdong	2018	449.03	3.80625e+06	8149.1	2.58893e+06	32.6	1760.7	148.27	3597.8	60.8	0.077988	1.06874e+08	0.03	0.632	9.8	0.278452	17104.6	331.918	478082	21072031	1365.42
Guangdong	2019	611.84	4058047	8538	2.91931e+06	23.7	1705.3	143.5	3801.6	66.2	0.111567	1.18746e+08	0.032	0.965	10.8	0.279369	21902.5	360.608	527390	23148566	2223.08
Guangdong	2020	534.68	4.16761e+06	8653.2	3.2234e+06	23.09	1639.31	123.3	3890	74	0.135178	1.36304e+08	0.035	1.19	11.3	0.274704	21879.3	379.535	709725	24999527	3267.21
Guangxi	2011	3.27822	44925.6	1992.7	341576	7.60297	315.811	57.6208	425.494	4.18749	0.0295799	352129	0.012	0.065	2.81476	0.0295335	148.101	33.89	4382.16	656160	0.335818
Guangxi	2012	7.03	61402.5	848	441060	7.66	349.98	62.1	507.1	4.4	0.0302753	592224	0.012	0.073	3.48857	0.0353643	206.01	89.35	5900	702225	2.52
Guangxi	2013	9.23	112996	978.8	505633	7.74	370.73	62.2	559.6	5.2	0.0349683	754924	0.013	0.086	3.7	0.0437406	250.4	141.46	7884	817063	7.34
Guangxi	2014	26.43	133090	1126.2	555157	10.98	429.03	74.75	592.4	4.5	0.0342859	756626	0.011	0.098	6.4	0.0516272	393.3	166.12	9664	848808	11.58
Guangxi	2015	37.6	55473.2	1530.9	652917	13.34	479.91	74.96	715.8	4.4	0.0410798	747207	0.011	0.126	8.4	0.0620903	642.9	207.23	13573	769190	7.31
Guangxi	2016	52.23	89894.5	2094.9	889400	16.68	510.47	78.01	790	4.2	0.0241341	729215	0.01	0.08	11	0.0602422	637.8	223.325	14858	827248	33.99
Guangxi	2017	52.89	126896	2216.4	1.09349e+06	1.12	533.23	89.77	968	4	0.0400012	813490	0.01	0.145	8.9	0.0545791	655.7	261.938	15270	935996	39.42
Guangxi	2018	52.67	163749	2760.1	1.34028e+06	1.1	605.7	102.42	1230.6	4.9	0.10463	1.52485e+06	0.013	0.415	8.9	0.0595176	815.8	289.248	20551	891031	61.41
Guangxi	2019	125.26	183265	3023	1.75847e+06	1.2	660.8	103.38	1447.4	4.5	0.16894	4.07378e+06	0.011	0.72	9.5	0.0747042	1355.3	309.913	22687	1044742	77.56
Guangxi	2020	112.06	232771	3356.2	2.20624e+06	1.23	734	106.39	1650.8	5.9	0.218205	5.46385e+06	0.014	0.962	10.1	0.0956787	1223	325.171	34470	1133332	91.67
Hainan	2011	1.72298	44489.6	495.2	69816.1	0.867679	69.9336	85.5889	78.4478	0.878595	0.0351737	86984.2	0.012	0.097	3.3339	0.0360145	39.0421	45.56	741.145	72274.6	-0.164566
Hainan	2012	4.3	57166.7	168.9	85460.7	0.87	75.89	88.4	95.5	1	0.0348139	161838	0.011	0.107	4.52571	0.0466377	57.673	102.94	1093	78093	0.57
Hainan	2013	13.61	144738	198.6	105218	0.86	92.3	95.87	110.9	1.3	0.0326005	157958	0.013	0.128	4.8	0.0568696	70.1	158.26	1331	93567	3.87
Hainan	2014	19.63	175663	223.9	119922	0.58	91.43	100.44	120.3	1.6	0.0373297	170294	0.016	0.138	11.2	0.105654	198.4	179.62	1597	111010	0.65
Hainan	2015	26.7	175210	398.4	152717	0.87	98.65	98.16	149.5	1.5	0.0456301	427822	0.015	0.181	15.8	0.153768	265.7	230.33	2061	111841	2.19
Hainan	2016	14.67	162293	522.9	200215	1.31	106.17	102.75	186.5	1.6	0.0307941	767042	0.016	0.132	18.4	0.1286	263.3	231.559	1939	79819	3.44
Hainan	2017	38.59	84745.1	571.6	233372	1.31	124.38	108.83	228.7	1.9	0.0558688	1.03689e+06	0.019	0.259	14.8	0.125381	260	275.64	2133	74815	4.11
Hainan	2018	28.4	86290.1	726.1	255302	0.2	152	116.16	279.1	2.2	0.115918	2.5327e+06	0.022	0.58	13	0.140408	284.5	309.718	3292	113708	6.94
Hainan	2019	64.19	111426	794.1	285185	0.2	145.1	120.21	323.2	2.2	0.163953	2.86022e+06	0.022	0.878	12.9	0.155418	297.1	328.752	4423	108154	9.11
Hainan	2020	41.77	141859	852.3	322957	0.24	133.16	112.61	351.5	2.4	0.206011	1193306	0.022	1.133	13.9	0.169182	321.6	344.049	8578	117021	20.19
Chongqing	2011	7.29353	36173	1583.5	309162	16.6557	265.868	66.4937	327.037	3.66935	0.0213292	3.31002e+06	0.012	0.074	2.52488	0.0481311	103.155	41.89	17189.2	987655	22.0433
Chongqing	2012	10.92	45029.4	648.8	372289	14.34	297.1	70.9	388.1	3.9	0.0212058	4.22406e+06	0.011	0.083	3.3	0.0633012	175.816	100.02	20364	1171045	54.02
Chongqing	2013	14.04	24158.6	778.8	437663	15.27	360.2	80.16	438.8	4.9	0.0223195	5.46941e+06	0.012	0.106	3.5	0.0767448	213.7	159.86	24828	1388199	90.28
Chongqing	2014	22.76	56027.7	963.4	538637	14.77	390.11	86.58	475.4	4.7	0.0253614	7.06236e+06	0.011	0.122	5.8	0.157421	484.4	184.71	24312	1664720	156.2
Chongqing	2015	33.5	140633	1349.4	654413	15.16	386.48	90.76	602.7	4.7	0.0306313	8.53347e+06	0.011	0.161	8.5	0.165113	754.2	221.84	38914	1996609	57.24
Chongqing	2016	52.83	122480	1643.6	817013	17.56	357.25	94.48	704.7	4.6	0.0448522	1.02496e+07	0.011	0.112	11.6	0.178117	1228.9	233.888	42738	2374859	147.19
Chongqing	2017	43.77	77438.8	1935.2	930677	5.28	316.39	106.49	866.9	4.8	0.0304731	1.2129e+07	0.012	0.194	10.7	0.17802	1201.6	276.306	34780	2799986	51.36
Chongqing	2018	46.65	50562.1	2245.7	1.05943e+06	5.8	557	117.7	1070.1	4.9	0.0713935	1.39295e+07	0.013	0.488	11.6	0.193934	1624.7	301.532	45688	2992091	188.35
Chongqing	2019	81.2	56434.8	2318.2	1.20185e+06	0.7	552.1	117.75	1164	4.7	0.110206	1.71457e+07	0.013	0.816	12.4	0.201768	1719.8	325.471	43872	3358918	56.65
Chongqing	2020	86.57	52792.4	2368.8	1.29188e+06	0.68	548.34	113.56	1228.4	5.9	0.127397	2.01106e+07	0.016	0.994	13.7	0.232028	2148.4	344.764	55377	3725610	117.79
Sichuan	2011	17.1675	108292	3819.1	668472	31.026	621.859	64.0699	669.103	4.46483	0.0261034	1.10843e+07	0.011	0.068	2.74554	0.0218547	410.687	40.16	36391.5	1.21213e+06	66.6242
Sichuan	2012	26.12	286437	1316.3	835911	30.64	660.04	68.3	823	6	0.0259142	1.31648e+07	0.009	0.077	3.58285	0.0284148	593.185	100.13	42218	1422310	111.24
Sichuan	2013	34.03	39295.8	1775.7	1.07356e+06	36.32	948.31	77.5	835.2	15.6	0.0259032	1.60031e+07	0.018	0.094	3.8	0.0349159	721	153.04	46171	1688902	148.58
Sichuan	2014	67.07	80618.3	2200.4	1.34311e+06	46.61	1132.46	81.18	883.1	16.3	0.0314832	1.89557e+07	0.02	0.112	6.3	0.0540959	1120.6	173.82	47120	1960112	199.05
Sichuan	2015	104.4	436771	3117.9	1.61701e+06	38.83	1085.39	82.87	1424	18.3	0.0376541	2.12591e+07	0.023	0.141	10.2	0.0609189	962	215.48	64953	2238051	282.32
Sichuan	2016	138.09	287497	3709.6	1.89708e+06	58.57	1004.52	88.29	1851.2	18.4	0.0504398	2.42309e+07	0.023	0.087	13.9	0.071856	1228.8	225.415	62445	2572607	299.3
Sichuan	2017	118.38	299900	4702.8	2.50609e+06	2.82	1006.4	92.67	2167.5	20.1	0.0327317	2.78223e+07	0.025	0.15	11.7	0.0972903	2023.9	267.797	64006	3010846	405.83
Sichuan	2018	144.59	354133	5400.5	2.77587e+06	2.7	1123.8	108.72	2624.5	19.3	0.0768121	3.17264e+07	0.025	0.396	11.5	0.0983448	2463.9	294.304	87372	3423923	996.7
Sichuan	2019	217.05	426827	5864	3328646	2.8	949	112.76	2811.7	20	0.1114	3.69142e+07	0.025	0.618	11.8	0.11578	3688.8	317.11	82066	3878572	1211.95
Sichuan	2020	219.03	546960	6284.7	3.53546e+06	2.93	934.7	109.05	2975.5	23.7	0.155185	4.24816e+07	0.028	0.899	12.6	0.121678	4405	334.823	108386	4276383	1244.59
Guizhou	2011	1.18926	94257.6	1099.6	278479	4.15717	316.288	62.8032	196.295	2.28407	0.0363897	482140	0.011	0.058	2.08548	0.0717476	216.107	18.47	4425	263533	2.9394
Guizhou	2012	3.3	98890.8	466.8	341962	5.23	357.69	66.9	243.9	2.5	0.0362078	608302	0.009	0.068	2.82857	0.0726832	265.246	75.87	6059	315079	9.67
Guizhou	2013	4.29	103250	494.2	498759	5.57	394.28	76.03	292.4	3.4	0.0348861	707286	0.011	0.085	3	0.083719	322.4	121.22	7915	342541	18.4
Guizhou	2014	8.6	133641	580.6	461266	16.43	386.18	82.25	310.9	3.3	0.0385824	885739	0.011	0.096	4.9	0.0938069	436.8	154.62	10107	410132	20.04
Guizhou	2015	13.6	15346.8	875.8	656959	16.87	421.92	83.34	386.8	3.3	0.0456313	1.10242e+06	0.011	0.13	8.9	0.0966512	485.4	193.29	14115	457303	25.96
Guizhou	2016	18.81	18057.6	1113.9	792205	21.27	452.75	86.71	459.5	3.6	0.0675503	1278329	0.012	0.089	12.4	0.128786	845	209.455	10425	556853	20.44
Guizhou	2017	25.47	17166.7	1325.6	866172	12.53	576.43	97.36	568.6	3.8	0.060659	1.29726e+06	0.012	0.22	10.4	0.105421	516.2	251.457	12559	648576	80.74
Guizhou	2018	39.8	15726.2	1535.4	1.05725e+06	0.9	702.9	109.46	732	3.5	0.142717	1.76734e+06	0.011	0.574	9.7	0.105001	616.3	276.91	19456	762280	171.1
Guizhou	2019	119.93	25034.4	1759.9	1.15094e+06	0.9	813	111.78	892.9	4	0.23107	2.12336e+06	0.012	1.007	9.4	0.0844042	612.2	293.511	24729	910206	227.18
Guizhou	2020	110.07	11949.1	1744.5	1.23046e+06	1.51	836.9	106.15	1002.4	4.6	0.284305	2.6783e+06	0.014	1.316	10.6	0.091157	772.3	307.937	34971	1053574	249.11
Yunnan	2011	3.25295	21263.7	1433.43	382665	9.35332	403.114	58.2556	312.323	4.11219	0.0323162	490079	0.012	0.067	2.1262	0.0714556	339.898	24.91	4514.37	314807	43.7241
Yunnan	2012	6.09	48543.7	663.7	486971	9.08	404.42	62.5	375.5	4.3	0.0311055	546873	0.011	0.075	2.92285	0.0782152	414.16	84.43	5853	384430	45.48
Yunnan	2013	8.36	275528	736.9	538392	10.76	478.51	72.46	404.7	6.6	0.0353047	552841	0.015	0.093	3.1	0.0921835	503.4	137.9	6804	454278	42
Yunnan	2014	11.15	295018	741.3	589580	10.75	473.09	79.52	424.9	5.2	0.0383785	469826	0.012	0.116	5.5	0.175271	402.2	164.05	8124	516572	47.92
Yunnan	2015	17	130329	1151.1	795267	10.37	427.22	78.87	537.3	4.9	0.0506203	442407	0.012	0.162	9.3	0.189064	431.4	203.76	11658	619588	51.84
Yunnan	2016	27.52	156351	1674.4	914164	12.51	393.18	82.65	655.3	5	0.0306054	502951	0.012	0.107	13.2	0.0763455	617	217.338	12032	741847	58.26
Yunnan	2017	23.34	177204	1661.8	1088486	2.66	360.68	88.08	812.6	5.2	0.061856	776749	0.012	0.244	11.2	0.0719139	821.2	256.273	14230	885588	84.76
Yunnan	2018	46.62	175784	1962.6	1.52386e+06	2.9	434.6	96.47	1019.4	4.9	0.11871	911126	0.011	0.527	10.4	0.069112	867.3	285.791	20340	1070172	89.49
Yunnan	2019	99	173381	2091.1	2.00288e+06	3.1	361.7	100.1	1156.1	5.3	0.180213	1.02382e+06	0.014	0.888	10.5	0.084379	936.2	303.461	22324	1297741	82.7
Yunnan	2020	89.87	172690	2218	2.22214e+06	3.2	389.21	104.92	1278.1	5.3	0.23	1.07553e+06	0.015	1.196	11.6	0.0946583	1358.1	318.478	28943	1451454	49.95
Xizang	2011	1.17889	1444.38	118.71	145266	0.44	16.8178	86.7156	50.5778	0.577778	0.0390188	0	0.009	0.077	10.6625	0.0552933	24.5875	16.22	142	5089.56	0.455
Xizang	2012	0.48	348.67	41	63145.3	0.37	6.84	77.7	17.1	0.3	0.0464799	0	0.012	0.105	10.6625	0.0552933	24.5875	68.53	133	5312	0.455
Xizang	2013	0.5	140.37	44.1	81114.9	0.37	13.06	85.13	19.1	0.5	0.0478749	0	0.016	0.125	3.7	0.0408114	19.9	115.1	121	4617	0.455
Xizang	2014	0.86	201.53	48.1	101580	0.39	14.86	91.9	22.1	0.5	0.0483452	0	0.015	0.14	8.2	0.0427796	27.8	143.91	146	2943	0.455
Xizang	2015	1.1	10244.5	51	120440	0.43	16.86	82.93	29.6	0.5	0.051582	0	0.015	0.163	12.6	0.0301055	7.3	186.38	198	2602	0.455
Xizang	2016	1.05	491.54	107.2	135365	0.45	18.39	85.9	40.2	0.5	0.0280904	0	0.016	0.097	17.5	0.0623188	40.3	204.733	245	4003	0.455
Xizang	2017	1.79	380.18	154.6	162078	0.46	19.81	86.11	61.2	0.5	0.0341735	0	0.015	0.13	12.4	0.0575241	2.8	245.57	420	3186	0.04
Xizang	2018	1.2	459.18	194.3	194143	0.5	21.5	90.84	78.2	0.4	0.0723134	0	0.011	0.318	11.2	0.0770473	48.3	274.334	755	8625	0.04
Xizang	2019	2.01	382.77	209.1	201862	0.5	21.9	91.69	91.4	0.9	0.176602	0	0.02	0.835	10.1	0.092237	38	293.791	1020	5574	0.96
Xizang	2020	1.62	350.7	219	247669	0.49	18.14	88.24	96.3	1.1	0.225522	0	0.026	1.172	9.6	0.0395228	12.3	310.529	1702	8944	0.78
Shaanxi	2011	7.26197	96804.9	1729.9	293874	7.34997	442.088	83.9167	372.185	7.19362	0.0262314	3.66887e+06	0.02	0.085	1.80883	0.0252755	190.179	40.96	11635	1.0648e+06	255.112
Shaanxi	2012	11.26	117966	803.6	372691	7.06	471.19	87.2	439.6	7.8	0.0251068	4.90796e+06	0.019	0.094	2.54571	0.0286602	241.634	98.24	14908	1192770	334.82
Shaanxi	2013	13.21	41175.1	940.9	516240	4.42	526.26	93.32	506.2	9.5	0.0239214	6.8831e+06	0.019	0.116	2.7	0.0347115	293.7	148.37	20836	1401480	533.28
Shaanxi	2014	20.21	49839.2	1070.4	590536	3.84	501.31	95.55	552.4	10.4	0.0299187	8.86438e+06	0.02	0.136	5.3	0.0473783	472.8	178.73	22820	1606946	640.02
Shaanxi	2015	32.5	120743	1539.3	708295	3.84	543.28	94.04	689.9	10.2	0.0388635	1.13974e+07	0.02	0.182	8.4	0.0517018	491.6	216.12	33350	1725829	721.82
Shaanxi	2016	43.08	186034	2083.1	895886	3.88	598.29	100.02	803	11.2	0.0583742	1.3002e+07	0.022	0.12	12.2	0.054999	698.4	229.367	48455	1844216	802.79
Shaanxi	2017	39.63	160043	1993.2	1.08674e+06	4.54	690.1	110.04	903.2	11.6	0.0389317	1.5936e+07	0.023	0.214	11	0.0565208	814.4	266.846	34554	1963697	920.94
Shaanxi	2018	52.96	158674	2239.6	1.21555e+06	3.7	730.7	121.33	1057.4	12.7	0.0925536	19948948	0.026	0.564	10.9	0.0760299	814.7	295.948	41479	2165554	1125.29
Shaanxi	2019	107.41	123104	2322.7	1.53214e+06	4	745.8	119.72	1197.7	13.4	0.130534	2.86932e+07	0.027	0.854	11	0.0773188	1021.2	322.891	44101	2408037	1467.35
Shaanxi	2020	98.75	158145	2576.5	1.6953e+06	4.4	750.8	116.11	1369	14	0.159479	2.83229e+07	0.029	1.049	11.6	0.0814404	1019.1	342.042	60524	2684020	1758.72
Gansu	2011	1.08473	20880.6	913.9	252529	4.80316	165.797	64.8416	122.462	1.81691	0.0333713	172628	0.009	0.063	2.24077	0.0282954	59.1274	18.84	2741.11	317974	61.4376
Gansu	2012	2.38	33190	430.8	299338	4.72	161.76	68.8	163.3	2	0.0333703	204434	0.009	0.071	2.82857	0.0306423	104.897	76.29	3662	337785	73.06
Gansu	2013	2.93	3933.44	460.3	389591	4.73	196.09	76.53	192.2	3.1	0.0329564	245034	0.012	0.09	3	0.0374262	127.5	128.39	4737	400743	99.99
Gansu	2014	4.81	5731.24	473.2	430521	4.82	197.03	79.46	213.9	2.8	0.0405023	272311	0.011	0.104	5	0.0521907	390.4	159.76	5097	464410	114.52
Gansu	2015	13.7	26689.1	820.5	481774	5.65	191.78	80.99	302.7	2.7	0.052968	356782	0.01	0.138	8	0.0489736	553.8	199.78	6912	486077	129.7
Gansu	2016	11.11	20360.7	946	598208	8.12	171.37	84.44	392.9	2.7	0.033592	414210	0.01	0.092	10.5	0.0470476	376.3	204.111	7975	509228	150.66
Gansu	2017	11.66	11312.2	1099.9	725924	1.66	159	96.22	576.4	2.9	0.0621445	457531	0.011	0.181	6.8	0.0562378	777.8	243.78	9672	466912	162.96
Gansu	2018	25.37	12908.6	1128	826956	1.7	144.5	103.74	742.8	3	0.14737	522835	0.012	0.475	7.5	0.0624869	784.8	266.823	13958	476151	180.88
Gansu	2019	34.31	12530.6	1405.7	887836	1.7	122.1	103.92	870.7	3.7	0.224691	609110	0.015	0.781	7.9	0.0634871	788.4	289.14	14894	505544	196.42
Gansu	2020	42.69	16344.4	1460.6	938821	1.7	126.35	106.87	931.4	3.6	0.28482	640317	0.014	1.023	8.8	0.06057	815.7	305.5	20991	521334	233.16
Qinghai	2011	0.910092	-24190.7	254.3	77933.2	0.483951	52.5334	92.4898	40.9655	0.897188	0.0333479	1085.28	0.015	0.081	1.50243	-0.00518165	5.60298	18.33	342.414	80300.2	17.0387
Qinghai	2012	1.24	2437.45	105.6	95984	0.51	59.41	94.6	49.9	0.9	0.0356297	2680.7	0.015	0.095	2.16857	0.0169548	19.5809	61.47	527	84197	19.3
Qinghai	2013	1.11	3260	117.8	109343	0.59	57.55	93.88	54.9	1	0.0336602	8952.2	0.016	0.113	2.3	0.0206035	23.8	118.01	502	89540	26.89
Qinghai	2014	1.59	827.14	134.2	126793	0.59	64.48	93.24	61.4	0.9	0.0417871	12387.1	0.014	0.134	4	0.0326893	49.4	145.93	619	92528	29.1
Qinghai	2015	2.6	3405.1	208.1	146152	0.59	68.94	87.88	82.3	0.8	0.050575	12142.1	0.013	0.176	8.2	0.32009	91	195.15	1217	65029	46.88
Qinghai	2016	4.6	2473.29	262.2	179708	0.66	54.1	90.95	99.7	0.9	0.0294946	11541	0.014	0.115	10.8	0.195598	449.4	200.382	1357	77940	56.92
Qinghai	2017	2.01	1529.18	310.5	210368	0.71	44.35	102.09	120.1	0.9	0.0655892	8744	0.014	0.276	9.1	0.0539532	153.6	240.203	1580	83276	67.72
Qinghai	2018	3.04	1656.72	355.4	288659	0.7	94.7	113.79	152.9	0.9	0.153862	14105.7	0.014	0.72	9	0.0611354	169.1	263.124	2668	67716	79.36
Qinghai	2019	3.9	2565.22	382.3	324874	0.7	95.9	110.73	174.5	0.9	0.216586	21542.9	0.013	1.08	9.3	0.0716739	219	282.646	3046	93712	9.1
Qinghai	2020	4.54	3381.68	412.8	375296	0.75	97.36	111.31	182	0.9	0.274935	47592.8	0.014	1.396	10.3	0.0669812	197.4	298.227	4693	103699	10.56
Ningxia	2011	1.03014	5463.61	327.09	53790.4	1.36179	76.0754	89.5353	47.6978	0.575	0.0279584	51359.8	0.01	0.083	2.84952	0.0260091	16.7482	31.31	565.051	121251	1.89377
Ningxia	2012	1.46	8622.42	122.1	66795.2	1.31	83.21	92.5	60.9	0.6	0.0286816	64244.6	0.009	0.093	3.48857	0.0297312	26.4095	87.13	844	143696	2.91
Ningxia	2013	1.6	948.55	150.3	74046.6	1.31	89.8	95.87	71.1	0.8	0.0287679	79315.2	0.011	0.114	3.7	0.0370752	32.1	136.74	1211	167494	1.43
Ningxia	2014	2.3	1733.57	180.3	88892.1	1.31	96.37	104.04	78.2	0.8	0.0371495	94388	0.011	0.136	6.8	0.0516593	84	165.26	1424	186518	3.18
Ningxia	2015	3.8	33495.1	200.8	115695	1.31	72.01	95.32	92.5	0.8	0.0478229	114051	0.011	0.18	9.9	0.0433046	79.3	214.7	1865	200453	3.52
Ningxia	2016	4.25	11988.4	307.1	161376	1.31	104.71	106.15	111.9	0.8	0.0857688	132037	0.011	0.136	11.2	0.0608327	117.7	212.356	2677	239624	4.05
Ningxia	2017	3.27	5714.8	415	198617	0.36	62	116.16	159.2	0.8	0.063969	155508	0.011	0.291	8.4	0.0779614	185.2	255.588	4244	291101	6.67
Ningxia	2018	7.19	1018.33	498.2	223071	0.5	104.6	128.04	217	0.8	0.131797	185752	0.012	0.652	8.5	0.0760925	217.6	272.923	5658	369910	12.11
Ningxia	2019	8.15	1618.37	520	240152	0.5	106.9	119.24	259.1	0.8	0.198515	239326	0.011	1.038	8.6	0.0649593	171.8	292.312	5555	415733	14.9
Ningxia	2020	7.74	1487.87	550	269378	0.51	110.22	116.51	283.6	0.8	0.233654	275981	0.012	1.282	8.9	0.0595253	193.8	310.016	7710	453491	16.81
Xinjiang	2011	2.38186	16931	1234.2	298646	3.39435	182.95	88.621	211.455	2.44995	0.0325567	313013	0.009	0.098	1.83452	0.0352113	105.857	20.34	2713.45	259910	4.0849
Xinjiang	2012	3.24	29088.4	548.1	370667	3.55	200.28	91	255	2.6	0.0332801	352604	0.009	0.109	2.26285	0.0377776	154.343	82.45	3439	273425	5.39
Xinjiang	2013	4.07	6133.04	628.6	432624	5.48	186.36	94.24	293	2.9	0.0319529	496520	0.009	0.131	2.4	0.0387246	187.6	143.4	4998	314257	3
Xinjiang	2014	5.72	8972	734.3	527301	5.66	210.21	90.38	305.7	2.8	0.0355151	497827	0.009	0.142	4.3	0.0405203	386.4	163.67	5238	357812	2.82
Xinjiang	2015	8.7	51536.7	1023.8	631259	5.36	207.95	85.96	409.5	2.9	0.0408063	454613	0.009	0.16	6	0.0764164	562.2	205.49	8761	366180	3.03
Xinjiang	2016	13.37	14592.4	1323.9	771264	5.8	193.17	88.91	468.4	2.9	0.0565011	733527	0.009	0.104	6.2	0.0338705	272.6	208.722	7116	390946	4.28
Xinjiang	2017	8.24	10284	1407.4	885343	4.21	166.91	92.13	569.9	2.8	0.0300532	545280	0.008	0.134	5.2	0.0534951	300.1	248.688	8094	400468	5.76
Xinjiang	2018	8.01	12141.9	1678.6	1.38637e+06	4.8	312.9	108.73	647.3	3.1	0.0669069	764310	0.01	0.34	5.1	0.0664278	580.9	271.84	9658	448779	3.92
Xinjiang	2019	15.87	6721.95	1819	1.19442e+06	4.7	305.7	108.79	775.9	3.6	0.147467	762994	0.011	0.784	5.7	0.0528642	764.9	294.341	8652	441347	7.82
Xinjiang	2020	13.17	8089.84	1943.8	1.40237e+06	4.23	305.66	110.11	883.9	4	0.224132	623685	0.012	1.194	6.2	0.0529901	722.7	308.349	12763	391939	15.11

## Sheet: HQDT
Province	Year	Investment intensity of R & D funds（%）	Number of domestic patent applications granted	Number of tourism employees	Growth rate of total tourism revenue	Share of tourism revenue in tertiary industry	Tourism industry and city coordination	Tourism industry and economic coordination	Tourism industry and ecological environment coordination degree	Greening coverage rate of built-up areas	Disposal rate of urban domestic waste	Number of nature reserves	Investment completed in the treatment of waste gas and wastewater	The proportion of inbound tourism to the total number of tourists	Tourism foreign exchange revenue accounted for the proportion of total tourism revenue	Number of travel agencies	A-class scenic spots	Passenger turnover by road, water transport and railroad	General public service expenditure	Number of people employed in tourism/total employment
Beijing	2011	5.76	40888	145466	0.030991	0.214902	0.815779	0.858471	0.493968	45.6	98.24	20	10408	2.43128	1.30765	565	213	412.326	2613800	1.35988
Beijing	2012	5.95	50511	156238	0.253255	0.241905	0.802355	0.866649	0.558736	46.2	99.12	20	27664	2.16516	9.91967	584	193	421.159	2865685	1.41098
Beijing	2013	6.08	62671	153390	0.0941633	0.236553	0.827184	0.86824	0.515028	47.1	99.3	20	40160	1.7869	8.44213	577	203	254.039	2971203	1.34435
Beijing	2014	5.95	74661	161992	0.0801524	0.234226	0.805782	0.858581	0.548103	49.1	99.59	20	65238	1.63482	7.51138	523	207	273.928	2722329	1.40047
Beijing	2015	6.01	94031	159550	0.0752463	0.228371	0.755301	0.854953	0.53553	48.4	99.8	20	69536	1.53965	6.98876	509	193	279.43	3001200	1.34516
Beijing	2016	5.96	100578	139722	0.0850426	0.225216	0.738403	0.829901	0.543701	48.4	99.84	20	97834	1.45989	7.0837	416	193	268.494	3672000	1.14517
Beijing	2017	5.64	106948	134812	0.0884756	0.220679	0.764876	0.834337	0.537778	48.4	99.88	20	80107	1.3197	6.58493	1396	249	253.159	4932429	1.08126
Beijing	2018	6.17	123496	135962	0.0841138	0.214921	0.741301	0.815971	0.476766	48.4	100	20	7334	1.28783	6.53105	1116.8	254	254.433	5124003	1.09842
Beijing	2019	6.31	131716	125253	0.0489047	0.209052	0.786608	0.860896	0.526303	48.5	99.98	21	6495	1.29222	5.86134	3062	238	263.683	4994297	0.98392
Beijing	2020	6.44	162824	115262	-0.530434	0.096753	0.732044	0.804187	0.47975	49	100	21	3887	0.184983	1.1539	3194	226	114.364	5271000	0.915214
Tianjin	2011	2.63	13982	24787	0.0596102	0.331189	0.550334	0.496922	0.386615	34.5	100	8	78118	0.672183	0.880264	100	56	285.103	1178100	0.324777
Tianjin	2012	2.8	19782	23773	0.293154	0.379172	0.525086	0.496017	0.354197	34.9	99.81	8	53765	0.610829	8.63292	103	73	314.664	1365460	0.296015
Tianjin	2013	2.98	24856	22579	0.187922	0.398345	0.555191	0.508346	0.351532	34.9	96.8	8	80927	22.2882	8.45825	93	90	267.092	1447330	0.266419
Tianjin	2014	2.96	26351	31057	0.159585	0.423907	0.539183	0.513096	0.360241	34.9	96.67	8	163326	0.498354	8.42247	93	101	246.736	1580759	0.354047
Tianjin	2015	3.08	37342	27964	0.118624	0.446681	0.525545	0.519186	0.412041	36.4	92.74	8	222407	0.457924	8.29934	87	102	252.3	1783000	0.31182
Tianjin	2016	3	39734	29067	0.116826	0.447604	0.499355	0.496709	0.324973	37.2	94.16	8	65552	0.680214	8.01453	84	101	262.046	1922000	0.322108
Tianjin	2017	2.47	41675	29120	0.13757	0.457937	0.522759	0.502201	0.314469	36.8	95.8	8	61681	0.379934	7.42956	475	108	266.912	2090239	0.325436
Tianjin	2018	2.62	54680	22955	0.107095	0.468447	0.453468	0.480884	0.295178	38	98.37	8	58698	0.259082	1.98589	380	104	276.511	2310622	0.256023
Tianjin	2019	3.28	57799	23537	0.101896	0.483172	0.477522	0.473549	0.286329	37.5	100	8	56849	0.228484	1.92002	502	95	287.402	2258652	0.262514
Tianjin	2020	3.44	75434	21906	-0.68618	0.15226	0.41468	0.409245	0.274921	37.6	100	8	74039	0.121342	1.72805	516	96	143.517	2206600	0.338578
Hebei	2011	0.82	11119	79643	0.193378	0.142165	0.777635	0.493354	0.667086	42.1	96.82	35	227549	0.609067	0.2622	395	280	1306.58	4149300	0.194869
Hebei	2012	0.92	15315	76641	0.329652	0.171906	0.747119	0.47049	0.646405	41	97.5	43	233345	0.561277	2.40034	404	293	1369.2	4819733	0.188632
Hebei	2013	1	18186	76490	0.26591	0.20239	0.773266	0.46474	0.692298	41.2	96.71	44	499750	0.493201	2.0384	409	301	1163.72	5241439	0.189707
Hebei	2014	1.06	20132	105934	0.274164	0.242552	0.766082	0.449056	0.688576	41.9	92.26	44	839728	0.421776	1.4589	391	324	1276.66	4765942	0.2663
Hebei	2015	1.18	30130	111730	0.337423	0.29104	0.76317	0.467088	0.607462	41.2	97.56	44	419095	1.73963	1.02489	377	329	1213.21	5033200	0.284517
Hebei	2016	1.2	31826	112781	0.355242	0.355742	0.771378	0.437436	0.560634	40.8	98.02	45	241129	0.316178	0.831729	350	339	1238.12	5518100	0.291348
Hebei	2017	1.33	35348	128690	0.318832	0.415872	0.778285	0.477931	0.609268	41.8	99.78	45	279950	1.2515	0.661503	1382	403	1282.78	6331839	0.339104
Hebei	2018	1.39	51894	134224	0.244003	0.468985	0.781688	0.483833	0.717019	41.6	99.8	45	906401	0.259296	0.594205	1105.6	420	1289.2	7123979	0.358984
Hebei	2019	1.61	57809	114606	0.219694	0.514571	0.784358	0.464951	0.598823	42.3	99.98	45	282030	0.124307	0.557375	1513	420	1311.11	7926288	0.309579
Hebei	2020	1.75	92196	94067	-0.604515	0.200159	0.716623	0.403063	0.497513	42.9	100	41	105088	0.0207852	0.0563087	1531	465	603.566	7848200	0.256244
Shanxi	2011	1.01	4974	57719	0.156513	0.367867	0.602757	0.387312	0.562751	38.3	80.72	46	193859	1.02485	0.303366	301	95	415.808	2515800	0.317661
Shanxi	2012	1.09	7196	60811	0.385086	0.432801	0.580321	0.38631	0.544437	38.6	84.71	46	201188	0.985868	2.78109	280	95	423.072	2744651	0.331576
Shanxi	2013	1.23	8565	55857	0.272505	0.500885	0.61701	0.403206	0.58416	40	90.18	46	459633	0.214897	2.49651	272	100	386.552	2841306	0.301116
Shanxi	2014	1.19	8371	54497	0.234396	0.571758	0.596783	0.396628	0.495628	40.1	92.07	46	265240	0.188179	0.690139	251	108	384.511	2379414	0.295858
Shanxi	2015	1.04	10020	45527	0.210983	0.585378	0.571467	0.442335	0.506973	40.1	97.17	46	200077	0.164673	0.603132	196	106	380.05	2455100	0.243096
Shanxi	2016	1.03	10062	49434	0.232081	0.695493	0.580514	0.428902	0.489093	40.5	99.63	46	247311	0.142932	0.522312	194	143	360.56	2662800	0.269836
Shanxi	2017	0.95	11311	44413	0.261925	0.751941	0.588491	0.425698	0.550594	40.6	99.79	46	449829	0.1195	0.456988	790	172	373.756	3140692	0.245105
Shanxi	2018	1.05	15060	53483	0.254171	0.825731	0.600089	0.434131	0.563429	41.3	99.83	46	291845	0.101825	0.393525	632	204	393.947	3626042	0.298955
Shanxi	2019	1.12	16598	62988	0.193632	0.925698	0.625463	0.402856	0.610457	42.3	100	46	314711	0.0917471	0.357553	927	216	395.573	3916495	0.35748
Shanxi	2020	1.2	27296	41206	-0.636161	0.325693	0.558882	0.347296	0.488839	43.9	100	46	215396	33.2035	0.0145029	945	237	226.272	4236300	0.237089
Inner Mongolia	2011	0.59	2262	36264	0.157512	0.207487	0.53624	0.508656	0.590849	34.1	93.21	184	255425	2.84306	0.55152	227	211	410.449	3045300	0.261268
Inner Mongolia	2012	0.64	3084	38238	0.327432	0.253277	0.627731	0.494372	0.519848	36.2	96.13	184	162090	2.63244	4.78014	245	215	436.448	3418268	0.277288
Inner Mongolia	2013	0. 70	3836	38891	0.243583	0.284612	0.631166	0.502821	0.609854	36.2	94.1	184	531456	2.38561	4.79156	268	215	360.511	3381002	0.283876
Inner Mongolia	2014	0.69	4031	38943	0.287281	0.334765	0.657483	0.507242	0.563865	39.8	96.07	182	729342	2.20413	3.87951	272	265	363.13	2975537	0.286346
Inner Mongolia	2015	0.76	5522	48250	0.246558	0.37292	0.680519	0.524763	0.574587	39.2	97.95	143	407159	1.88871	2.98663	278	294	371.14	2991400	0.357143
Inner Mongolia	2016	0.79	5846	39839	0.200889	0.413033	0.673596	0.479757	0.540677	39.9	98.87	182	360778	1.8145	2.94318	175	288	374.973	3246900	0.300445
Inner Mongolia	2017	0.82	6271	43538	0.269432	0.466361	0.68279	0.514783	0.610004	40.2	99.41	182	323624	1.58709	2.53535	992	374	362.661	3491037	0.330585
Inner Mongolia	2018	0.75	9625	51440	0.164914	0.497359	0.666852	0.51263	0.591314	40.6	99.79	182	250834	1.44187	2.2228	793.6	386	337.14	3559778	0.394479
Inner Mongolia	2019	0.86	11059	75263	0.159482	0.540988	0.678308	0.48806	0.583053	40.5	99.81	182	160572	1.0036	2.01952	1147	375	313.248	3654444	0.59169
Inner Mongolia	2020	0.93	17958	46254	-0.481965	0.289176	0.622579	0.401912	0.416354	40.5	99.92	216	63509	0.0694493	0.0989378	1159	400	164.898	3967100	0.372415
Liaoning	2011	1.64	19176	64816	0.0274333	0.513805	0.817878	0.575395	0.597617	39.8	94.04	101	108885	1.24304	0.597833	551	231	955.798	4152300	0.274075
Liaoning	2012	1.57	21223	63016	0.244193	0.557295	0.817204	0.560684	0.566232	40.2	94.38	105	83945	1.28726	5.78003	512	240	976.992	4857138	0.259988
Liaoning	2013	1.65	21656	62585	0.178206	0.579855	0.842551	0.655075	0.629415	40.2	98.36	105	262960	1.22924	5.22662	512	365	941.675	5013367	0.248462
Liaoning	2014	1.52	19525	220236	0.136927	0.589276	0.88026	0.691204	0.632174	40.1	98.08	104	351354	0.564465	2.13917	533	267	991.221	4362899	0.859558
Liaoning	2015	1.27	25182	123657	-0.296323	0.37971	0.807173	0.655841	0.56969	40.3	97.84	104	165148	0.660426	3.07474	536	281	923.76	3565100	0.513121
Liaoning	2016	1.69	25104	98508	0.138014	0.396784	0.798238	0.588231	0.516002	36.4	94.99	105	188278	0.606246	3.01141	534	309	936.086	3709200	0.428072
Liaoning	2017	1.84	26495	99778	0.116874	0.413147	0.779358	0.574172	0.508429	40.7	99.05	105	109138	0.551114	2.62828	1246	454	939.833	3860356	0.436723
Liaoning	2018	1.82	35149	108914	0.133388	0.431401	0.792649	0.570867	0.481116	39.9	100	105	50411	0.509215	2.2694	996.8	454	938.791	4230338	0.481792
Liaoning	2019	2.04	40037	96146	0.157971	0.470775	0.78375	0.529465	0.507376	40.8	99.89	102	101837	0.458375	1.95872	1524	512	945.216	4511273	0.42953
Liaoning	2020	2.19	60185	94171	-0.562351	0.20345	0.750916	0.483903	0.416111	41.7	100	104	24026	0.0657928	0.30883	1530	571	431.816	4523100	0.422102
Jilin	2011	0.84	4920	29066	0.155928	0.245247	0.534022	0.369856	0.404904	34.2	95.24	38	60493	1.29952	0.297423	208	123	515.755	2314000	0.190597
Jilin	2012	0.92	5930	26945	0.300002	0.282878	0.58409	0.335749	0.367423	33.9	100	39	45124	1.31846	2.93804	228	121	536.218	2493754	0.180839
Jilin	2013	0.92	6219	24992	0.253193	0.320763	0.591691	0.369433	0.40635	31.4	100	44	91128	1.22862	2.61738	223	246	413.708	2673093	0.171531
Jilin	2014	0.95	6696	28867	0.221316	0.368848	0.5958	0.347089	0.378135	35.8	100	48	156177	1.13415	2.26541	218	176	424.474	2535001	0.202292
Jilin	2015	1.01	8878	30247	0.256747	0.46184	0.599665	0.359737	0.396518	36.1	98.33	51	93557	1.04806	2.23554	215	230	430.31	2471300	0.216204
Jilin	2016	0.94	9995	29553	0.277641	0.536926	0.61055	0.325882	0.335976	35	94.79	51	49307	0.97715	1.9118	193	227	431.273	2609100	0.216031
Jilin	2017	0.86	11090	26464	0.210191	0.601232	0.553318	0.354527	0.351768	35.8	100	51	88111	0.771258	1.529	615	238	425.362	2944998	0.19764
Jilin	2018	0.76	13885	24239	0.200788	0.69681	0.553902	0.374667	0.32043	37.6	98.45	51	27705	0.649021	1.14041	492	244	427.28	3088837	0.184467
Jilin	2019	1.27	15579	25426	0.16811	0.779984	0.509531	0.381164	0.338005	39.2	98.14	57	29367	0.549994	0.875376	701	231	424.888	3025179	0.197714
Jilin	2020	1.3	23951	24713	-0.484632	0.397041	0.496408	0.327258	0.28348	40.4	100	48	7299	0.135759	0.267698	696	241	198.858	3214400	0.195979
Heilongjiang	2011	1.02	12236	30341	0.0832439	0.312325	0.556651	0.378589	0.480784	36.3	43.69	221	96642	1.01025	0.618867	244	203	541.601	2563700	0.146859
Heilongjiang	2012	1.07	20268	28476	0.254338	0.342922	0.653935	0.349327	0.400847	36	50.95	224	35011	0.817993	4.49227	236	260	559.552	2712624	0.139657
Heilongjiang	2013	1.15	19819	26464	0.0653567	0.337722	0.597741	0.326385	0.452932	36	58.4	226	202128	0.52434	3.05014	223	140	473.306	2787957	0.132519
Heilongjiang	2014	1.07	15412	46240	-0.23045	0.231662	0.667815	0.367313	0.416758	36	69.63	250	166378	1.27198	3.69597	203	404	493.087	2561959	0.237616
Heilongjiang	2015	1.05	18943	46832	0.276519	0.269754	0.646157	0.392361	0.479473	35.8	87.61	251	165816	0.641839	2.03089	206	410	487.54	2426700	0.256614
Heilongjiang	2016	0.99	18046	49727	0.176274	0.293853	0.646331	0.364802	0.438416	35.4	89.21	250	169022	0.661108	2.00914	198	359	471.076	2667000	0.279994
Heilongjiang	2017	0.92	18221	48749	0.190488	0.327368	0.644637	0.382995	0.436676	35.5	88.32	250	87797	0.633232	1.76104	781	410	452.048	2790825	0.286928
Heilongjiang	2018	0.83	19435	45226	0.175512	0.355481	0.640199	0.382894	0.336327	36	90.49	250	56439	0.599697	1.68536	624.8	451	433.754	3076072	0.276612
Heilongjiang	2019	1.08	19989	53723	0.195202	0.39884	0.631992	0.349464	0.337403	36.4	97.86	208	31404	0.500663	1.64513	837	411	428.996	3009978	0.346377
Heilongjiang	2020	1.26	28475	43266	-0.354044	0.256968	0.597263	0.284994	0.329855	36.9	99.87	237	21374	0.115607	6.42766	824	409	177.542	3210400	0.293727
Shanghai	2011	3. 11	47960	91106	0.0299035	0.241047	0.756487	0.735326	0.491314	38.2	82.72	4	56174	2.813	1.42578	277	71	170.87	2361100	0.825011
Shanghai	2012	3.37	51508	97714	0.267453	0.275247	0.669993	0.737549	0.491656	38.3	83.59	4	60791	2.52955	10.7445	281	77	182.079	2514717	0.875966
Shanghai	2013	3.6	48680	89377	-0.0761214	0.223614	0.691514	0.730417	0.426355	38.4	90.58	4	26865	2.30819	11.1037	256	83	195	2601001	0.652911
Shanghai	2014	3.66	50488	89066	0.00156412	0.200644	0.659894	0.721147	0.539001	38.4	100	4	161102	2.32948	11.8413	240	87	209.867	2488383	0.652211
Shanghai	2015	3.73	60623	89117	0.0215257	0.184322	0.659455	0.734604	0.478227	38.5	100	4	93685	2.31584	12.1269	228	89	215.21	2598400	0.65455
Shanghai	2016	3.82	64230	96530	0.140485	0.181963	0.651308	0.729544	0.621089	38.6	100	4	412004	2.27778	11.6466	227	96	214.416	3020900	0.707076
Shanghai	2017	3.93	72806	96410	0.155328	0.191397	0.669481	0.729096	0.664153	39.1	100	4	232941	2.14314	10.5205	1382	99	224.805	3207034	0.70239
Shanghai	2018	4.16	92460	92449	0.109517	0.193588	0.635041	0.725752	0.407264	36.2	100	4	37701	2.13727	10.278	1105.6	113	218.702	3671551	0.672014
Shanghai	2019	4	100587	84847	0.0759607	0.192189	0.649237	0.708236	0.47112	36.8	100	4	180065	1.99237	10.8444	1758	113	226.943	3650757	0.616531
Shanghai	2020	4.17	139780	71635	-0.426581	0.106697	0.592882	0.660331	0.426729	37.3	100	4	50910	0.541915	8.59618	1808	130	114.558	3710100	0.521361
Jiangsu	2011	2. 17	199814	140154	0.0731835	0.251118	0.93705	0.773429	0.820669	42.1	98.22	30	259942	1.7666	0.761278	723	411	1709.7	7484500	0.295111
Jiangsu	2012	2.38	269944	138288	0.243228	0.277232	0.920761	0.764401	0.845354	42.2	99.09	30	339311	1.67729	6.82395	732	514	1872.39	8204346	0.289882
Jiangsu	2013	2.51	239645	139478	0.0977006	0.265156	0.942321	0.796903	0.888711	42.4	99.27	31	558661	0.550853	2.34849	735	538	1365.25	8594092	0.29107
Jiangsu	2014	2.54	200032	196265	0.13612	0.267087	0.946271	0.809692	0.78453	42.6	99.62	30	459297	0.518525	2.63414	650	602	1455.21	8567008	0.407798
Jiangsu	2015	2.57	250290	170637	0.116353	0.265147	0.937924	0.808327	0.857134	42.8	100	30	509645	3.5298	2.7444	608	622	1453.69	8456800	0.353103
Jiangsu	2016	2.66	231033	181744	0.133492	0.266475	0.942975	0.782355	0.903822	42.9	100	31	627763	3.39732	2.61113	561	632	1468.48	9209300	0.374714
Jiangsu	2017	2.63	227187	173829	0.135348	0.271148	0.929219	0.787612	0.826605	43	100	31	310874	3.38668	2.53624	2364	630	1515.26	10227526	0.356733
Jiangsu	2018	2.7	306996	164953	0.135863	0.280191	0.910735	0.790989	0.839673	43.1	100	31	526087	0.489895	2.47419	1891.2	630	1539.34	11240553	0.337541
Jiangsu	2019	2.79	314395	164892	0.0803769	0.279403	0.901275	0.74937	0.791406	43.4	100	31	360232	0.451881	2.33702	2943	615	1565.76	12109851	0.336295
Jiangsu	2020	2.93	499167	146447	-0.41983	0.153679	0.835058	0.664576	0.85861	43.5	100	31	475776	0.163026	1.40686	3057	596	943.149	12334500	0.299299
Zhejiang	2011	1.85	130190	132459	0.0988785	0.271508	0.869628	0.748964	0.705187	38.4	98.19	32	153161	2.2059	0.833498	844	301	1296.25	4715500	0.391312
Zhejiang	2012	2.08	188463	156975	0.260614	0.30566	0.828653	0.742469	0.772077	39.9	99.33	32	240262	2.16537	7.49983	783	325	1317.6	5036088	0.460743
Zhejiang	2013	2. 18	202350	161815	0.154224	0.317991	0.870313	0.756594	0.890791	40.3	100	33	463142	1.95526	6.80199	828	328	1025.1	5388767	0.47094
Zhejiang	2014	2.26	188544	175911	0.138427	0.337578	0.853115	0.751215	0.855831	40.8	100	33	589154	1.90761	6.37436	792	378	1076.76	5277369	0.50856
Zhejiang	2015	2.36	234983	168877	0.132914	0.338761	0.832338	0.75621	0.84709	40.6	100	35	502279	1.8979	6.63867	688	445	1092.53	5844500	0.481817
Zhejiang	2016	2.43	221456	152334	0.0899481	0.327912	0.818358	0.723253	0.80037	41	100	37	470216	1.79425	2.80653	651	490	1074.99	6602600	0.428868
Zhejiang	2017	2.45	213805	176736	0.152984	0.330438	0.844444	0.75368	0.782782	40.4	100	37	302413	0.812104	2.79055	2216	700	1096.04	7650264	0.489167
Zhejiang	2018	2.57	284621	148080	0.11185	0.325582	0.825496	0.757283	0.777425	41.2	100	37	242012	0.663483	1.81693	1772.8	806	1103.66	8753336	0.401192
Zhejiang	2019	2.68	285342	174768	0.0897528	0.31985	0.854305	0.729067	0.820449	41.5	100	26	233599	0.642985	1.71368	2769	798	1128.6	10099552	0.463453
Zhejiang	2020	2.88	391700	150686	-0.240806	0.228824	0.803018	0.676032	0.719057	42.2	100	34	253251	0.0671479	0.138459	2885	827	674.09	10515500	0.390682
Anhui	2011	1.4	32681	55840	0.13583	0.292657	0.725103	0.461553	0.521426	39.5	97.06	102	56397	1.15482	0.452882	390	377	1627.16	3453400	0.135504
Anhui	2012	1.64	43321	58973	0.437456	0.370296	0.730382	0.438397	0.574996	38.8	95.28	104	122187	1.12132	4.17528	383	397	1824.57	4259607	0.140185
Anhui	2013	1.85	48849	55884	0.149014	0.368127	0.751355	0.44671	0.580588	39.9	98.82	104	223934	0.802851	3.86103	377	444	1286.26	4691511	0.130695
Anhui	2014	1.89	48380	87249	0.13889	0.370957	0.75259	0.442856	0.54557	41.2	99.51	104	171202	1.05759	3.75736	367	483	1417.34	4081513	0.202387
Anhui	2015	1.96	59039	84840	0.203611	0.388675	0.741082	0.459505	0.556697	41.2	99.55	105	156788	0.991399	3.83864	339	443	1218.22	4000900	0.195389
Anhui	2016	1.97	60983	81320	0.194138	0.400601	0.747118	0.44623	0.642901	41.7	99.94	106	277727	0.920503	3.61109	349	461	1187.36	4040900	0.186445
Anhui	2017	2.09	58213	110211	0.255839	0.429362	0.761589	0.484322	0.593138	42.2	99.94	106	217500	0.869315	3.25891	1104	586	1153.68	4532794	0.251744
Anhui	2018	2.16	79747	108639	0.169257	0.418767	0.752021	0.496854	0.567	42.5	100	106	125358	0.834374	3.08416	883.2	613	1163.66	5061298	0.247734
Anhui	2019	2.03	82524	119815	0.176125	0.448854	0.766924	0.50719	0.600534	42.7	100	103	198181	0.461215	2.78657	1487	605	1164.81	5668469	0.273301
Anhui	2020	2.28	119696	71079	-0.501858	0.215626	0.699291	0.442719	0.541201	42	100	104	160745	0.147084	0.453532	1522	625	697.287	5151200	0.219177
Fujian	2011	1.26	21857	80303	0.167131	0.206421	0.637074	0.542445	0.53451	41.4	99.25	92	116869	3.04812	1.7337	377	97	534.854	2474700	0.368193
Fujian	2012	1.38	30497	111305	0.345616	0.245759	0.601871	0.545568	0.621325	42	98.6	93	210608	2.87793	14.98	390	97	556.019	2931509	0.505472
Fujian	2013	1.44	37511	93439	0.163794	0.256674	0.641058	0.553077	0.692043	42.8	98.51	93	349249	2.55374	13.9308	401	111	542.692	3270569	0.422801
Fujian	2014	1.48	37857	101545	0.184867	0.274451	0.627219	0.560724	0.632167	42.8	97.92	90	301242	2.32571	12.6273	374	168	622.726	2934031	0.457616
Fujian	2015	1.51	61621	98444	0.159415	0.283112	0.604141	0.569648	0.684041	43	99.19	92	355125	3.05494	12.3314	352	188	575.48	3080200	0.436559
Fujian	2016	1.59	67142	97553	0.242488	0.306909	0.596831	0.533129	0.585963	43.3	98.44	93	136206	3.02483	11.8247	334	182	593.273	3382100	0.433955
Fujian	2017	1.69	68304	92253	0.290139	0.32995	0.647024	0.573359	0.516138	43.7	99.38	92	126616	2.69169	10.4961	897	280	604.229	3808446	0.412581
Fujian	2018	1.8	102622	82160	0.228218	0.355962	0.646791	0.590592	0.47045	44.3	99.88	93	97459	1.95751	3.18497	717.6	341	599.988	4294732	0.369757
Fujian	2019	1.78	98955	87742	0.2248	0.387106	0.681925	0.567999	0.516478	44.5	99.95	127	41408	1.06271	3.12494	1181	375	588.895	4587841	0.397023
Fujian	2020	1.92	145928	83325	-0.335162	0.244393	0.620405	0.505006	0.496513	44.6	100	96	84892	0.617214	2.86157	1270	401	314.563	4675200	0.37772
Jiangxi	2011	0.83	5550	41791	0.232527	0.275516	0.58041	0.351753	0.450202	46.8	100	195	42842	0.849477	0.268564	336	115	941.381	2580000	0.17574
Jiangxi	2012	0.88	7985	41495	0.29731	0.313566	0.529465	0.314063	0.460681	46	100	200	34151	0.761724	2.41785	303	131	956.264	3081631	0.175529
Jiangxi	2013	0.94	9970	39632	0.352181	0.372222	0.57252	0.334202	0.504989	45.1	100	199	136536	0.496154	1.93708	341	155	930.69	3370070	0.16779
Jiangxi	2014	0.97	13831	85132	0.39717	0.456904	0.587057	0.350491	0.492733	44.6	100	202	120104	0.548377	1.47037	322	189	971.346	3613598	0.362572
Jiangxi	2015	1.04	24161	88523	0.371897	0.542938	0.589487	0.384856	0.549746	44.1	99.94	235	122880	0.406977	1.09128	311	212	953.81	4108300	0.378627
Jiangxi	2016	1.13	31472	97376	0.372609	0.634981	0.613818	0.369	0.528904	43.6	100	200	94385	0.350128	0.820276	406	255	970.667	4165900	0.417564
Jiangxi	2017	1.28	33029	68443	0.288646	0.720331	0.611255	0.404317	0.547756	45.2	100	200	98915	0.304184	0.685506	765	357	1000.29	4771658	0.295395
Jiangxi	2018	1.41	52819	104003	0.265913	0.757007	0.62655	0.453161	0.59055	45.9	100	200	155554	0.278986	0.640685	612	407	993.726	5252659	0.453172
Jiangxi	2019	1.55	59140	75929	0.185246	0.818751	0.635136	0.41998	0.622746	45.5	100	190	140133	0.248715	0.627574	909	421	984.239	5963708	0.333314
Jiangxi	2020	1.68	80239	68967	-0.438225	0.436239	0.58557	0.351626	0.518678	46.4	100	202	83356	0.0232801	0.048266	974	461	631.354	5582800	0.304625
Shandong	2011	1.86	58844	143026	0.0850792	0.233577	0.964738	0.662491	0.964738	41.5	97.51	86	540228	1.64915	0.497341	869	496	1740.41	6184800	0.241802
Shandong	2012	2.04	75496	138376	0.260007	0.256523	0.947634	0.649647	0.956777	42.1	99.17	86	567662	0.954909	4.52423	796	547	1836.14	7055140	0.234854
Shandong	2013	2. 15	76976	136372	0.14751	0.256034	0.962389	0.706052	0.921903	42.6	99.47	86	802521	0.827383	3.68306	792	602	1083.75	7499609	0.233514
Shandong	2014	2.19	72818	227297	0.129192	0.260235	0.968485	0.719053	0.90298	42.8	100	88	1363873	0.742547	2.78267	724	651	1143.6	7253340	0.392027
Shandong	2015	2.27	98101	243799	0.236686	0.283479	0.97997	0.730219	0.88852	42.3	100	88	848109	1.57056	2.79707	650	795	1147.32	7381100	0.422309
Shandong	2016	2.34	98093	247490	0.13502	0.29004	0.985495	0.711503	0.954625	42.3	100	88	1081729	0.681863	2.60598	700	878	1188.92	7835600	0.432071
Shandong	2017	2.41	100522	255836	0.056962	0.278247	0.979065	0.721601	0.979035	42.1	100	88	919055	1.40765	2.55489	2220	1173	1247.26	8575099	0.449387
Shandong	2018	2.15	132382	273528	0.135423	0.288926	0.979279	0.729003	0.91567	41.8	100	88	513727	0.593781	2.33453	1776	1292	1289.61	9433490	0.486618
Shandong	2019	2.1	146481	217521	0.121284	0.297208	0.956197	0.656913	0.923447	41.8	99.94	78	824353	0.431434	2.15797	2613	1229	1337.98	10619500	0.391154
Shandong	2020	2.3	238778	191172	-0.456371	0.154418	0.892429	0.595574	0.838218	41.6	100	86	424532	0.0914723	0.243072	2676	1227	596.237	11180700	0.346955
Henan	2011	0.98	19259	70164	0.297229	0.309522	0.635699	0.407696	0.646301	36.6	88.87	34	197625	0.668659	0.138767	343	235	1989.06	5590200	0.136799
Henan	2012	1.05	26791	68908	0.156669	0.309745	0.692983	0.377622	0.550544	36.9	91.05	34	108447	0.525526	1.336	339	251	2084.02	6630657	0.134849
Henan	2013	1. 11	29482	61102	0.222927	0.33172	0.627135	0.41077	0.653258	37.6	90.04	34	397841	0.60205	1.17926	362	257	1574.69	7332076	0.119949
Henan	2014	1.14	33366	68149	0.0467519	0.304957	0.657019	0.402633	0.614546	38.3	92.84	33	525729	0.493621	0.919004	303	243	1746.03	7007080	0.134099
Henan	2015	1.18	47766	65734	0.110346	0.301126	0.637327	0.408543	0.582057	37.7	95.99	30	278568	0.516934	0.958704	303	249	1630.59	6953200	0.129525
Henan	2016	1.23	49145	104451	0.275081	0.337567	0.706791	0.380416	0.657788	39.3	98.75	30	582724	0.504255	0.78009	411	368	1684.27	7509400	0.206752
Henan	2017	1.31	55407	102085	0.170173	0.344068	0.686975	0.430062	0.570009	39.4	99.65	30	289003	0.462084	0.682101	974	412	1761.74	8502854	0.202993
Henan	2018	1.4	82318	105449	0.202118	0.346256	0.718348	0.470704	0.569685	40	99.71	30	207122	0.409213	0.6197	779.2	511	1775.09	9725492	0.211236
Henan	2019	1.46	86247	122558	0.183828	0.371188	0.710972	0.455766	0.644559	41	99.86	30	319385	0.200433	0.685624	1156	519	1798.68	10974047	0.248395
Henan	2020	1.64	122809	89495	1.30717	0.835918	0.763828	0.404288	0.573838	41.9	99.94	30	104061	0.0342442	0.0297152	1166	580	927.119	10615300	0.183241
Hubei	2011	1.65	19035	62767	0.114605	0.251439	0.707975	0.52024	0.527189	38.4	92.57	64	74013	0.780212	0.339614	410	243	1236.19	3949500	0.185317
Hubei	2012	1.73	24475	64522	0.357762	0.300241	0.685087	0.500323	0.55609	38.9	93	65	110866	0.767411	3.2004	367	256	1361.47	4665071	0.189882
Hubei	2013	1. 81	28760	63398	0.219526	0.301349	0.704612	0.533163	0.557506	38.1	96.31	70	232546	0.655341	2.6591	378	269	1052.37	5464921	0.186246
Hubei	2014	1.87	28290	96910	0.194231	0.313262	0.715906	0.549958	0.535326	37.9	98.07	70	252121	0.587296	2.26241	416	288	1209.01	5984489	0.28436
Hubei	2015	1.9	38781	104463	0.125749	0.315698	0.696938	0.556173	0.538035	37.5	98.33	77	146400	0.611532	2.71294	361	301	1218.68	6181400	0.307425
Hubei	2016	1.86	41822	94070	0.132385	0.316805	0.690609	0.523831	0.550416	37.6	97.1	80	138225	0.58944	2.68307	364	316	1232.32	6396000	0.277903
Hubei	2017	1.97	46369	97214	0.127657	0.306165	0.699605	0.553372	0.573175	38.4	99.89	80	155502	0.576413	2.67458	1067	371	1278.14	6888548	0.287701
Hubei	2018	2.09	64106	92321	0.120969	0.295453	0.693424	0.568457	0.529307	38.4	99.98	80	111100	0.557556	2.69765	853.6	415	1258.91	7392079	0.273382
Hubei	2019	2.09	73940	99856	0.119884	0.302021	0.702143	0.541152	0.555301	38.9	99.98	78	109119	0.741995	2.6867	1267	421	1200.36	7950544	0.29587
Hubei	2020	2.31	110102	83109	-0.366719	0.190921	0.669131	0.477811	0.522174	41.1	100	74	132876	0.0804582	0.331764	1310	479	522.919	7723300	0.254857
Hunan	2011	1. 19	16064	80615	0.202881	0.226574	0.632807	0.463848	0.523334	36.8	93.77	123	82031	0.898742	0.411725	568	170	1565.38	4667400	0.201286
Hunan	2012	1.3	23212	83400	0.2962	0.256563	0.636263	0.452832	0.564024	37	98.14	129	126825	0.742939	2.90728	581	194	1636.84	5502599	0.207499
Hunan	2013	1.33	24392	77010	0.200694	0.267267	0.650911	0.47241	0.60337	37.6	98.56	128	196658	0.636643	2.14563	587	214	1565.06	6284488	0.190789
Hunan	2014	1.36	26637	221438	0.137719	0.268209	0.694368	0.511529	0.547418	38.6	99.7	128	156882	0.532636	1.83387	555	232	1660.69	6272350	0.547558
Hunan	2015	1.43	34075	212369	0.216702	0.283073	0.674424	0.518815	0.594933	39.7	99.8	128	161742	0.478655	1.61602	498	257	1527.52	6341700	0.53355
Hunan	2016	1.5	34050	219076	0.266598	0.313808	0.682382	0.501916	0.57824	40.6	99.89	128	113016	0.428177	1.49495	461	290	1500.85	6759500	0.55881
Hunan	2017	1.68	37916	134324	0.542031	0.417766	0.634577	0.510897	0.529076	41.2	99.75	128	80175	0.479304	1.24922	885	389	1500.54	7470458	0.351891
Hunan	2018	1.81	48957	127698	0.151111	0.431876	0.66071	0.525031	0.496316	41.2	99.96	128	66260	0.484415	1.27412	708	438	1463.1	7972979	0.341566
Hunan	2019	1.98	54685	186194	0.168261	0.468145	0.687403	0.532055	0.492127	41.2	99.98	192	44508	0.559443	1.61459	1143	482	1442.96	8506583	0.507825
Hunan	2020	2.15	78723	232293	-0.153391	0.386916	0.707569	0.494068	0.458735	41.5	100	135	23868	0.0245699	0.0432114	1315	520	834.613	8611500	0.70821
Guangdong	2011	1.96	128413	226539	0.0863733	0.165093	0.887646	0.810032	0.69698	41.1	94.15	368	132795	6.38419	2.42062	959	176	2600.23	8074100	0.372169
Guangdong	2012	2.17	153598	219601	0.446001	0.215767	0.897325	0.803274	0.778381	41.2	90.96	368	248096	6.3173	18.792	927	193	2998.23	8926236	0.35586
Guangdong	2013	2.32	170430	215773	0.162311	0.223181	0.899478	0.753785	0.749519	41.5	93.02	369	306254	5.3882	16.8589	917	219	1780.93	9964544	0.343971
Guangdong	2014	2.37	179953	276639	0.169563	0.23807	0.919394	0.771225	0.745933	41.4	94.66	390	334901	13.1769	15.1482	832	268	2315.37	9594419	0.430366
Guangdong	2015	2.47	241176	278638	0.155039	0.242644	0.901673	0.774498	0.883384	41.4	97.63	377	314300	12.3954	13.7116	735	286	1796.52	10189100	0.424365
Guangdong	2016	2.56	259032	236918	0.138916	0.240916	0.894197	0.746476	0.75699	42.4	98.86	369	257643	3.95766	12.5052	723	309	1887.45	11473500	0.353451
Guangdong	2017	2.61	332652	227421	0.149639	0.241509	0.879804	0.764235	0.777801	43.5	98.68	377	305880	3.63076	11.6873	2450	340	2012.47	13555999	0.331614
Guangdong	2018	2.78	478082	201745	0.135658	0.248154	0.874783	0.760393	0.800054	44	99.89	377	239335	22.115	10.5758	1960	381	2085.59	15562920	0.289864
Guangdong	2019	2.88	527390	207400	0.10955	0.249949	0.879198	0.728968	0.806249	43.3	99.95	377	246434	16.8055	9.53595	3281	414	2125.72	18553160	0.296497
Guangdong	2020	3.14	709725	190831	-0.689317	0.074821	0.795513	0.657792	0.682567	43.5	99.95	377	164870	2.03239	3.51936	3390	486	1190.91	18895300	0.271105
Guangxi	2011	0. 69	4402	49876	0.239778	0.300147	0.511341	0.397848	0.4687	37.4	95.49	78	80458	1.74995	0.605381	317	149	973.005	3221800	0.169877
Guangxi	2012	0.75	5900	52025	0.365968	0.35545	0.54334	0.464792	0.466635	37.5	98	78	69515	1.65786	5.38838	339	164	1047.98	3863708	0.187931
Guangxi	2013	0. 75	7884	49967	0.240601	0.378303	0.560165	0.421678	0.562765	37.7	98.39	78	176452	1.58811	5.2549	381	191	611.325	4131959	0.179589
Guangxi	2014	0.71	9664	65417	0.259699	0.43067	0.562704	0.417218	0.490938	39.3	97.86	77	138976	1.45309	4.23833	401	224	652.675	4059911	0.23405
Guangxi	2015	0.63	13573	101824	0.2556	0.476521	0.610438	0.443105	0.517472	37.6	98.65	78	203430	1.31938	4.11596	400	249	731.75	3953000	0.392385
Guangxi	2016	0.65	14858	70468	0.285556	0.544618	0.617159	0.42422	0.472469	37.6	98.96	78	115497	1.18026	3.61441	473	347	743.827	4507800	0.272815
Guangxi	2017	0.77	15270	71038	0.33151	0.636004	0.617525	0.426578	0.456328	39.1	99.92	78	52811	0.979576	3.00554	598	422	778.315	4553497	0.276843
Guangxi	2018	0.71	20551	70570	0.36545	0.768588	0.634595	0.436722	0.413258	39.9	100	78	18395	0.822573	2.55207	478.4	507	816.645	5272465	0.275449
Guangxi	2019	0.79	22687	82760	0.344016	0.948153	0.677496	0.410475	0.497952	40.8	100	78	32007	0.712088	2.40005	850	560	817.454	5923605	0.323534
Guangxi	2020	0.78	34470	80420	-0.290401	0.635889	0.671397	0.386844	0.443322	41.3	100	78	28031	3.59935	0.0760974	922	611	553.956	5204800	0.314386
Hainan	2011	0.41	765	30759	0.132722	0.261179	0.414694	0.360386	0.310664	41.8	95.49	50	25443	2.64175	0.872169	153	37	170.922	820200	0.661199
Hainan	2012	0.48	1093	34415	0.256195	0.279203	0.41117	0.372486	0.349241	41.2	99.91	50	46250	2.45739	6.42335	155	40	173.052	985275	0.723156
Hainan	2013	0. 47	1331	35902	0.133375	0.261863	0.441395	0.379375	0.290752	42.1	99.9	50	29069	2.01834	5.49613	150	41	112.403	1154017	0.731798
Hainan	2014	0.48	1597	35536	0.180791	0.277445	0.410474	0.364674	0.299826	41.3	99.83	49	55739	1.36227	3.70502	133	44	120.478	1114020	0.704939
Hainan	2015	0.46	2061	40141	0.072077	0.269897	0.421797	0.377512	0.271655	37.7	99.84	49	11574	1.12754	3.19695	123	55	112.93	1133200	0.785846
Hainan	2016	0.54	1939	43629	0.163088	0.279837	0.411522	0.37107	0.294153	40.3	100	49	14972	1.22813	3.87137	133	53	120.359	1294800	0.850302
Hainan	2017	0.52	2133	42364	0.281037	0.319376	0.406384	0.359551	0.278986	40.1	99.98	49	32201	1.63265	5.88007	272	54	129.291	1221279	0.805552
Hainan	2018	0.56	3292	37246	0.169206	0.330088	0.371214	0.346591	0.240155	40.6	100	49	305	1.62975	5.69375	217.6	53	130.535	1394899	0.695537
Hainan	2019	0.56	4423	45680	0.112526	0.332863	0.412646	0.365619	0.275442	41.7	100	49	6249	1.69833	6.45454	483	62	130.359	1486992	0.85208
Hainan	2020	0.66	8578	43311	-0.173801	0.259459	0.386739	0.368055	0.270893	40.6	100	49	19672.2	0.347014	1.11605	600	69	74.6452	1599000	0.800573
Chongqing	2011	1. 28	15525	50160	0.101954	0.252105	0.452882	0.487297	0.401904	40.2	99.55	57	33156	0.839407	0.560477	263	105	535.998	2245800	0.316068
Chongqing	2012	1.4	20364	48669	0.366403	0.305504	0.489468	0.484663	0.434338	42.9	99.28	57	34041	0.767456	4.9503	240	128	597.87	2513149	0.303064
Chongqing	2013	1.39	24828	48345	0.121536	0.303856	0.513769	0.483152	0.406942	41.7	99.43	57	78255	0.751374	4.79169	234	139	465.426	2764049	0.298666
Chongqing	2014	1.42	24312	59832	0.128753	0.304933	0.531358	0.488147	0.390356	40.6	99.2	57	39232	0.75009	4.5334	236	175	507.127	2882680	0.366595
Chongqing	2015	1.57	38914	61004	0.121146	0.301971	0.511085	0.49937	0.414484	40.3	99.03	58	56323	0.688467	4.38427	212	198	533.55	2701700	0.370305
Chongqing	2016	1.72	42738	57766	0.174472	0.30528	0.513192	0.48634	0.389128	40.8	99.98	57	30155	0.698596	4.2882	225	210	506.295	2855400	0.35065
Chongqing	2017	1.88	34780	52206	0.199136	0.319512	0.520345	0.489339	0.374952	40.3	99.98	57	51465	0.660794	4.12934	559	223	496.341	3045491	0.314627
Chongqing	2018	2.01	45688	53673	0.314425	0.381823	0.516039	0.491853	0.355866	40.4	99.97	58	25931	0.649692	3.53183	447.2	239	493.102	3220220	0.322709
Chongqing	2019	1.99	43872	48929	0.31954	0.452331	0.520366	0.47909	0.377619	41.8	92.49	58	22716	0.450186	3.08578	673	242	487.949	3472467	0.293304
Chongqing	2020	2.11	55377	48055	-0.827822	0.0743236	0.407277	0.409726	0.350444	43.1	99.46	58	39866	0.226607	0.76662	710	262	271.107	3302700	0.286724
Sichuan	2011	1.4	28446	70756	0.152074	0.295091	0.566991	0.456059	0.606403	38.2	92.66	167	150862	0.466301	0.172167	522	215	1198.35	4851100	0.152163
Sichuan	2012	1.47	42218	72972	0.359064	0.343638	0.663003	0.452394	0.569023	38.7	94.55	167	102261	0.514026	1.70279	526	232	1310.25	5543831	0.157437
Sichuan	2013	1. 52	46171	76895	0.182259	0.35782	0.592015	0.455965	0.577939	38.4	96.23	167	178717	0.425852	1.37994	512	255	912.123	6108554	0.165937
Sichuan	2014	1.57	47120	102941	0.261458	0.398381	0.648595	0.464497	0.590267	37.5	97.24	168	219051	0.44279	1.22684	481	299	954.664	5756721	0.221951
Sichuan	2015	1.67	64953	120523	0.269759	0.460669	0.671372	0.476819	0.603703	38.7	97.28	168	101996	0.460917	1.33028	449	327	987.76	6222200	0.259078
Sichuan	2016	1.72	62445	113123	0.239596	0.487882	0.668831	0.461775	0.545363	39.9	99.69	169	93181	0.487752	1.4377	427	354	941.596	6827800	0.24291
Sichuan	2017	1.72	64006	134309	0.15789	0.467599	0.640223	0.513368	0.561572	40	99.25	169	109060	0.499984	1.1357	773	492	881.515	7932969	0.287784
Sichuan	2018	1.81	87372	147345	0.133598	0.450995	0.689927	0.53488	0.55004	40.5	99.95	169	130657	0.524048	1.04686	618.4	565	878.301	8970009	0.314168
Sichuan	2019	1.87	82066	217138	0.145869	0.475415	0.695781	0.54122	0.614197	41.8	99.82	166	109731	0.549998	1.22283	1242	679	872.679	9556194	0.460624
Sichuan	2020	2.17	108386	308579	-0.380829	0.281971	0.751141	0.510983	0.589963	42.5	99.99	168	93153	0.0571998	0.0456617	1336	731	560.295	9476200	0.650325
Guizhou	2011	0. 64	3386	27683	0.218357	0.535009	0.257047	0.375548	0.404031	32.3	91.68	130	72122	0.342996	0.0665102	289	68	552.908	3072100	0.156225
Guizhou	2012	0.61	6059	27928	0.308683	0.588209	0.413707	0.37564	0.404379	32.8	94.8	129	88387	0.329416	0.635513	290	93	631.852	4301573	0.156899
Guizhou	2013	0.59	7915	29713	0.274561	0.62355	0.397462	0.349427	0.458311	34.5	94.97	121	193339	0.29034	0.594646	305	101	593.617	4887789	0.16544
Guizhou	2014	0.6	10107	38756	0.220846	0.671766	0.473231	0.307339	0.397047	34	93.26	124	182263	0.266069	0.456536	282	118	635.497	4224948	0.212945
Guizhou	2015	0.59	14115	43513	0.214362	0.721504	0.474007	0.306556	0.402135	35.9	93.81	119	100693	0.250039	0.460635	298	135	658.23	4286100	0.236227
Guizhou	2016	0.63	10425	47175	0.430359	0.920624	0.517728	0.225557	0.402403	36.8	94.65	119	52617	0.207325	0.352209	308	172	674.862	4461100	0.253765
Guizhou	2017	0.71	12559	56854	0.415234	1.07783	0.533271	0.294678	0.427598	37	95.22	119	45400	0.170376	0.27838	379	255	720.13	4648329	0.302254
Guizhou	2018	0.82	19456	57469	0.330786	1.23132	0.5512	0.338682	0.396842	38.6	96.09	106	51583	0.151303	0.235056	303.2	359	798.667	4964733	0.304714
Guizhou	2019	0.86	24729	65193	0.300757	1.44627	0.618874	0.375606	0.445848	39.4	96.59	106	61747	0.0416004	0.196067	594	420	832.94	5730574	0.345302
Guizhou	2020	0.91	34971	19359	-0.530373	0.638697	0.596996	0.320911	0.408982	40.9	97.85	89	43497	0.00705713	0.0255412	671	460	524.468	4973600	0.10232
Yunnan	2011	0.63	4199	62679	0.240135	0.279509	0.568588	0.437596	0.536608	38.7	97.95	163	108669	2.3682	0.933604	563	183	521.987	2820500	0.22039
Yunnan	2012	0.67	5853	78749	0.413727	0.341117	0.560132	0.426057	0.578217	39.3	99.45	159	157664	2.27916	7.99346	480	146	568.689	3381565	0.277774
Yunnan	2013	0.68	6804	95005	0.241892	0.356102	0.625901	0.430356	0.565073	37.8	97.94	154	198857	1.18663	7.99376	563	151	431.851	3947735	0.335115
Yunnan	2014	0.67	8124	100924	0.262321	0.401496	0.646738	0.420675	0.522563	38.1	97.37	157	165297	1.00891	6.33906	624	165	437.321	3994841	0.353005
Yunnan	2015	0.8	11658	117067	0.230765	0.445241	0.620308	0.435927	0.570412	37.3	97.38	159	172952	1.73203	6.1183	614	199	456.58	3885100	0.41469
Yunnan	2016	0.89	12032	108126	0.439238	0.563943	0.632836	0.442874	0.50311	37.8	96.39	160	110550	1.39236	4.54601	559	205	446.056	4769800	0.378725
Yunnan	2017	0.96	14230	104794	0.459708	0.703128	0.597264	0.463893	0.457582	38.9	99.9	160	39266	1.16444	3.5954	900	231	453.386	6098283	0.370166
Yunnan	2018	1.05	20340	102047	0.299842	0.808313	0.614156	0.440609	0.451963	39.8	98.16	160	43034	1.02557	3.44234	720	233	431.572	6432762	0.361612
Yunnan	2019	0.95	22324	279062	0.22569	0.90812	0.659466	0.482885	0.548811	39.7	99.77	163	94152	0.915572	3.27214	1105	343	441.485	6508563	0.992397
Yunnan	2020	1	28943	72173	-0.411964	0.515686	0.600503	0.393146	0.523583	40.5	99.99	159	102295	0.108887	0.435662	1147	419	263.724	6041500	0.25721
Xizang	2011	0. 19	142	6023	0.193861	0.25851	0.173456	0.2053	0.102779	24.1	82.44	47	1240	3.1135	1.0142	85	41	32.8849	959400	0.352222
Xizang	2012	0.25	133	8641	0.415227	0.309738	0.213375	0.258063	0.164334	32.4	96.88	47	1096	1.84148	5.84343	102	66	33.4565	1503557	0.496609
Xizang	2013	0.29	121	4307	0.307147	0.347569	0.243761	0.204865	0.151618	18.1	11.94	47	8916	1.72887	5.40758	109	41	42.4087	1805314	0.246114
Xizang	2014	0.26	146	6345	0.234555	0.377487	0.183115	0.217871	0.220727	43.8	92.54	47	9176	1.57359	4.95674	113	29	45.1202	1640899	0.360511
Xizang	2015	0.3	198	8428	0.382337	0.464875	0.269626	0.203962	0.191343	42.6	12.66	47	1504	1.45029	4.37806	55	4	38.28	2059200	0.465635
Xizang	2016	0.19	245	9333	0.17307	0.492997	0.239036	0.220886	0.150704	32.6	91.15	47	62	1.38996	4.10671	68	79	39.7769	2280300	0.504486
Xizang	2017	0.22	420	5594	0.143806	0.497888	0.197243	0.21593	0.166811	34.8	95.42	47	320	1.34105	3.64802	251	115	44.7592	2435522	0.299144
Xizang	2018	0.25	755	15737	0.292059	0.584833	0.137432	0.190342	0.18896	37.3	95.97	47	1171.12	1.41359	3.53216	200.8	116	46.8258	2830366	0.841551
Xizang	2019	0.26	1020	7686	0.140423	0.604376	0.254873	0.269633	0.225661	37.6	98.34	47	2953	1.35066	3.4981	310	127	45.308	2869048	0.404526
Xizang	2020	0.23	1702	4346	-0.343875	0.353165	0.358729	0.179656	0.210125	38.1	99.63	47	3091.88	0.096065	0.0576951	310	134	26.9569	2946000	0.225181
Shaanxi	2011	1. 99	11662	57077	0.150215	0.277203	0.586257	0.427955	0.593667	38.7	94.48	55	218121	1.47199	0.726184	369	147	868.803	3413200	0.273488
Shaanxi	2012	1.99	14908	57859	0.371856	0.328373	0.592734	0.406139	0.603204	40.4	97.23	57	224685	1.44027	6.52969	376	172	897.973	4071146	0.276705
Shaanxi	2013	2. 14	20836	54432	0.249145	0.355125	0.60997	0.442951	0.623862	40.2	96.44	57	381655	1.23477	5.48481	376	245	745.219	4142859	0.26044
Shaanxi	2014	2.07	22820	78217	0.191596	0.375388	0.613819	0.457439	0.522078	40.5	95.78	60	279712	0.801642	4.85703	375	257	804.423	3663175	0.372285
Shaanxi	2015	2.18	33350	96932	0.189844	0.397281	0.620783	0.47933	0.541882	40.6	98.02	61	199557	0.759806	4.61629	353	313	758.3	3593600	0.460047
Shaanxi	2016	2.19	48455	90900	0.256131	0.451239	0.617318	0.432248	0.516468	40.1	98.53	60	176080	0.753018	4.29749	341	336	755.669	3648600	0.430602
Shaanxi	2017	2.1	34554	88572	0.253956	0.496704	0.604759	0.462072	0.527508	39.9	98.96	60	132336	0.73395	3.96195	737	418	760.861	4173446	0.419574
Shaanxi	2018	2.18	41479	83076	0.253962	0.549791	0.617937	0.481735	0.456102	38.8	99.06	61	120527	0.693599	3.65381	589.6	454	797.966	4903272	0.393352
Shaanxi	2019	2.27	44101	100836	0.201232	0.598561	0.615418	0.454586	0.495615	39.3	99.86	61	125233	0.65859	3.2758	862	460	803.829	5289583	0.476991
Shaanxi	2020	2.42	60524	59249	-0.615786	0.220761	0.573226	0.378581	0.443051	40.8	99.93	61	92120	0.0240554	0.113928	903	502	452.578	5284700	0.281468
Gansu	2011	0. 97	2383	31280	0.214695	0.166332	0.452299	0.342979	0.43755	27.9	98.75	60	99011	0.156111	0.0365643	337	157	629.48	1749200	0.226831
Gansu	2012	1.07	3662	35272	0.415274	0.204186	0.508043	0.347709	0.411501	30	98.05	59	91730	0.130194	0.332594	348	177	666.405	2295005	0.259735
Gansu	2013	1. 07	4737	32652	0.315774	0.231254	0.489508	0.342144	0.451994	32.1	98.79	60	160098	0.0970413	0.230093	366	183	595.409	2785954	0.241509
Gansu	2014	1.12	5097	41358	0.258482	0.260271	0.530335	0.334174	0.389235	30.8	98.43	60	157529	0.0384917	0.0911925	366	197	607.05	3004798	0.30681
Gansu	2015	1.22	6912	44120	0.250121	0.294145	0.54324	0.366992	0.307908	30.2	99.36	60	29565	0.0348551	0.10171	382	217	619.65	2720100	0.327786
Gansu	2016	1.22	7975	46098	0.25034	0.336735	0.552597	0.378619	0.424448	31.5	99.44	60	91161	0.0374303	0.108996	382	255	613.387	2907900	0.343758
Gansu	2017	1.19	9672	45949	0.295133	0.398959	0.56471	0.374518	0.325354	33.3	98.4	60	37045	0.0329862	0.0930171	504	274	619.649	3072341	0.343672
Gansu	2018	1.18	13958	50923	0.303395	0.466404	0.567503	0.364132	0.276829	33.5	99.76	56	27043	0.0331529	0.0961732	403.2	298	634.711	3390512	0.380875
Gansu	2019	1.26	14894	49925	0.300988	0.558689	0.558089	0.353365	0.367754	36	100	56	41309	0.052934	0.154246	723	115	647.067	3736240	0.374531
Gansu	2020	1.22	20991	42208	-0.457256	0.29284	0.55753	0.3566	0.338002	36.3	100	56	33678	0.0119518	0.0335453	796	358	378.721	3821700	0.317115
Qinghai	2011	0. 75	538	8741	0.17367	0.137183	0.389432	0.310538	0.236396	31.1	92.81	11	18601	0.364812	0.204154	123	70	105.444	654000	0.282697
Qinghai	2012	0.69	527	8435	0.355332	0.168325	0.310456	0.293266	0.213187	32.5	93.51	11	17393	0.299229	1.37657	134	61	110.114	826573	0.271309
Qinghai	2013	0. 65	502	8880	0.280698	0.191219	0.366878	0.298811	0.237634	31.2	93.7	11	30159	0.26117	0.859005	164	56	95.2973	974987	0.282623
Qinghai	2014	0.62	619	13425	0.273886	0.219843	0.38626	0.324947	0.259327	31.6	95.37	11	60520	0.256787	0.859044	219	79	102.889	1005744	0.423101
Qinghai	2015	0.48	1217	14451	0.232679	0.238716	0.37351	0.361091	0.281815	29.8	96.19	11	37877	0.282033	1.09294	313	79	119.18	1173300	0.449627
Qinghai	2016	0.54	1357	15987	0.24682	0.264978	0.362207	0.352525	0.283965	31.1	96.28	11	90994	0.243664	0.994066	332	74	125.106	1214200	0.492969
Qinghai	2017	0.68	1580	22959	0.23113	0.304917	0.394252	0.320724	0.21786	32.6	95.66	11	9630	0.201486	0.697336	284	109	136.802	1238534	0.70211
Qinghai	2018	0.6	2668	15899	0.222495	0.336404	0.3724	0.30606	0.243847	33.9	96.45	11	20030	0.164589	0.540398	227.2	110	141.008	1325834	0.482812
Qinghai	2019	0.69	3046	13792	0.203356	0.377804	0.480018	0.338696	0.260973	35.2	96.28	11	19357	0.143892	0.416144	515	312	128.235	1315144	0.417686
Qinghai	2020	0.71	4693	13546	-0.483368	0.189657	0.401338	0.274649	0.227573	35.9	99.29	11	8391.89	0.0150975	0.0445195	527	134	88.624	1413900	0.48552
Ningxia	2011	0. 73	613	12196	0.126647	0.100167	0.252998	0.210881	0.189209	37.5	73.51	14	37946	0.166445	0.0517653	66	35	113.855	519600	0.35147
Ningxia	2012	0.78	844	13688	0.233321	0.108901	0.242933	0.204809	0.198011	38.4	92.49	14	57841	0.141708	0.36895	77	32	120.973	614428	0.397329
Ningxia	2013	0. 81	1211	13288	0.231406	0.120406	0.276072	0.22449	0.23251	38.5	92.5	14	157836	0.139528	0.664105	84	34	102.946	641499	0.385159
Ningxia	2014	0.87	1424	12322	0.121126	0.124849	0.271861	0.208852	0.223271	38	93.25	14	250606	0.201195	0.906185	90	36	114.245	616790	0.358198
Ningxia	2015	0.88	1865	11461	0.130311	0.131632	0.32215	0.243802	0.238911	37.9	89.92	14	98764	0.202775	0.904096	86	40	115.52	670900	0.33414
Ningxia	2016	0.95	2677	12841	0.296802	0.153777	0.282422	0.205475	0.242268	40.4	98.28	14	214085	0.237623	0.992904	90	42	109.72	757900	0.374373
Ningxia	2017	1.13	4244	14424	0.327206	0.1799	0.304796	0.240201	0.246273	40.4	99.08	14	83916	0.211666	0.973206	127	73	99.19	861544	0.419302
Ningxia	2018	1.23	5658	12860	0.0640721	0.169567	0.271532	0.205222	0.179474	40.5	99.3	14	52091	0.263007	1.32347	101.6	80	88.3062	913080	0.372754
Ningxia	2019	1.45	5555	13910	0.149693	0.180578	0.327583	0.225836	0.221563	41.3	99.89	14	37573	0.313387	1.33473	164	96	87.036	970338	0.405539
Ningxia	2020	1.52	7710	16765	-0.414112	0.100075	0.332896	0.213883	0.229745	42	99.96	14	42418	0.0323659	0.135745	173	107	52.5105	982100	0.487355
Xinjiang	2011	0. 50	2642	40451	0.206756	0.173122	0.639161	0.386804	0.500342	36.6	92.2	27	105198	1.45083	0.786547	429	262	488.533	2453600	0.327538
Xinjiang	2012	0.53	3439	42899	0.394377	0.200311	0.59363	0.373148	0.46369	35.9	93.93	27	78388	1.30911	6.67652	441	259	535.81	3036709	0.344294
Xinjiang	2013	0. 54	4998	36510	0.169496	0.188256	0.614917	0.39052	0.515567	36.4	93.49	31	202229	1.34587	6.06577	385	287	544.457	3373656	0.289762
Xinjiang	2014	0.53	5238	50125	-0.034847	0.161747	0.604346	0.408483	0.492207	36.8	94.04	31	315918	3.03178	5.33962	366	295	500	3248790	0.396245
Xinjiang	2015	0.56	8761	49109	0.566712	0.229346	0.598442	0.411566	0.457635	37.5	95.92	31	155664	2.7612	3.81177	357	303	477.29	3664100	0.380101
Xinjiang	2016	0.59	7116	57550	0.345413	0.291511	0.606053	0.359612	0.436938	38.5	96.46	31	96894	2.47487	2.6451	350	296	458.059	3885300	0.435985
Xinjiang	2017	0.52	8094	55070	0.364648	0.34005	0.61912	0.377485	0.498775	40	95.28	31	113826	0.732466	3.02883	332	395	428.54	4334682	0.412201
Xinjiang	2018	0.53	9658	57265	0.364777	0.395974	0.616132	0.390588	0.446385	39.6	97.85	31	109491	0.656559	2.58871	265.6	446	405.765	4591142	0.43024
Xinjiang	2019	0.47	8652	50080	0.416437	0.515338	0.647165	0.425353	0.450591	39.9	99.24	51	145244	0.838217	0.877103	540	496	414.533	4755688	0.372897
Xinjiang	2020	0.45	12763	40090	-0.726211	0.141056	0.631624	0.369423	0.395338	40.9	99.12	32	46019	0.0385805	0.111208	657	507	184.968	4740200	0.295649

## Sheet: Coordination data
Province	Year	Total tourism revenue	The number of tourism employees	The number of travel agencies	The number of star-rated restaurants	The number of A-class scenic spots	Urban road area per capita	Rental cars	Urban water penetration rate	Tertiary industry/GDP	The proportion of urban population	GDP per capita	Completed investment in the treatment of exhaust gas	Completed investment in the treatment of wastewater	The greening coverage of built-up areas
Beijing	2011	2899.24	145466	565	1021	213	5.26	66646	100	78.5	86.2	86246	4515	5893	45.6
Beijing	2012	3633.49	156238	584	1145	193	7.57	66646	100	79	86.29	92758	24652	3012	46.2
Beijing	2013	3975.63	153390	577	1302	203	7.61	67046	100	79.5	86.39	100569	31732	8428	47.1
Beijing	2014	4294.29	161992	523	1397	207	7.44	67546	100	80	86.5	106732	62281	2957	49.1
Beijing	2015	4617.41	159550	509	1344	193	7.62	68284	100	81.6	86.71	109603	66834	2702	48.4
Beijing	2016	5010.09	139722	416	1344	193	7.62	68484	100	82.3	86.76	118198	94599	3235	48.4
Beijing	2017	5453.36	134812	1396	496	249	7.44	68484	100	82.7	86.93	128994	78542	1565	48.4
Beijing	2018	5912.06	135962	1116.8	377	254	7.57	70035	100	83.1	87.09	140211	4913	2421	48.4
Beijing	2019	6201.19	125253	3062	439	238	7.68	71517	99.06	83.7	87.35	161776	4829	1666	48.5
Beijing	2020	2911.87	115262	3194	362	226	7.67	74875	98.39	83.9	87.55	164889	1832	2055	49
Tianjin	2011	1396.03	24787	100	344	56	17.05	31940	100	45.9	80.43	61458	46800	31318	34.5
Tianjin	2012	1805.28	23773	103	383	73	17.88	31940	100	46.7	81.55	66517	42459	11306	34.9
Tianjin	2013	2144.53	22579	93	377	90	18.74	31940	100	48	82.29	71345	74491	6436	34.9
Tianjin	2014	2486.76	31057	93	400	101	16.71	31940	100	49.3	82.55	74960	151108	12218	34.9
Tianjin	2015	2781.75	27964	87	396	102	16.02	31940	100	51.9	82.88	75868	205875	16532	36.4
Tianjin	2016	3106.73	29067	84	396	101	15.39	31940	100	56.7	83.27	79647	63218	2334	37.2
Tianjin	2017	3534.13	29120	475	80	108	17.41	31940	100	58.2	83.57	87280	59536	2145	36.8
Tianjin	2018	3912.61	22955	380	75	104	11.67	31940	100	58.62	83.95	95700	56879	1819	38
Tianjin	2019	4311.29	23537	502	71	95	12.98	31775	100	63.5	84.31	101600	55280	1569	37.5
Tianjin	2020	1352.97	21906	516	69	96	14.91	31779	100	64.4	84.7	101614	73987	52	37.6
Hebei	2011	1195.1	79643	395	1252	280	17.84	47441	100	39.3	45.59	29647	156828	70721	42.1
Hebei	2012	1589.06	76641	404	1271	293	17.84	49130	99.96	40.1	46.6	31844	181167	52178	41
Hebei	2013	2011.61	76490	409	1343	301	18.22	49792	99.85	41	48.02	33346	440113	59637	41.2
Hebei	2014	2563.12	105934	391	1360	324	18.49	50435	99.29	41.9	49.36	34507	779803	59925	41.9
Hebei	2015	3427.98	111730	377	1373	329	18.65	51407	99.56	44.6	51.67	35994	411968	7127	41.2
Hebei	2016	4645.74	112781	350	1373	339	18.91	53034	99.52	45.9	53.87	38688	230068	11061	40.8
Hebei	2017	6126.95	128690	1382	338	403	18.88	53871	99.05	48.1	55.74	41451	262270	17680	41.8
Hebei	2018	7621.95	134224	1105.6	305	420	19.76	54003	99.7	50	57.33	43808	896930	9471	41.6
Hebei	2019	9296.45	114606	1513	320	420	19.95	54095	99.98	51.6	58.77	47036	271946	10084	42.3
Hebei	2020	3676.61	94067	1531	285	465	21.06	53490	100	51.7	60.07	48564	100483	4605	42.9
Shanxi	2011	1308.76	57719	301	796	95	11.21	29116	97.48	32.6	49.79	30534	145001	48858	38.3
Shanxi	2012	1812.74	60811	280	788	95	11.79	29700	97.64	35.8	51.32	33628	170665	30523	38.6
Shanxi	2013	2306.73	55857	272	771	100	12.88	34906	98.14	38.4	52.88	34984	416619	43014	40
Shanxi	2014	2847.41	54497	251	783	108	13.34	30401	98.54	41.2	54.3	35070	230646	34594	40.1
Shanxi	2015	3448.17	45527	196	778	106	13.52	30696	98.85	49.8	55.87	34919	160538	39539	40.1
Shanxi	2016	4248.42	49434	194	778	143	14.77	30690	99.29	51.1	57.27	35532	228807	18504	40.5
Shanxi	2017	5361.19	44413	790	203	172	15.92	30492	97.81	49.2	58.59	42060	430967	18862	40.6
Shanxi	2018	6723.85	53483	632	185	204	16.81	30487	99.7	51.1	59.85	45328	247104	44741	41.3
Shanxi	2019	8025.8	62988	927	190	216	17.22	31410	99.28	51.1	61.29	45724	254245	60466	42.3
Shanxi	2020	2920.1	41206	945	179	237	18.41	31919	99.6	51.2	62.53	50528	203095	12301	43.9
Inner Mongolia	2011	851.609	36264	227	779	211	15.77	37520	91.39	43.4	57.04	38276	214617	40808	34.1
Inner Mongolia	2012	1130.45	38238	245	890	215	17.67	37778	94.43	42.6	58.42	42441	123391	38699	36.2
Inner Mongolia	2013	1405.81	38891	268	887	215	19.69	38120	96.23	43.4	59.82	46320	477779	53677	36.2
Inner Mongolia	2014	1809.68	38943	272	953	265	21.1	38347	97.79	44.4	60.97	49585	708403	20939	39.8
Inner Mongolia	2015	2255.87	48250	278	956	294	22.61	39359	98.47	46.7	62.1	52972	367591	39568	39.2
Inner Mongolia	2016	2709.04	39839	175	956	288	23.45	45499	98.98	47.5	63.4	56560	320819	39959	39.9
Inner Mongolia	2017	3438.95	43538	992	242	374	23.89	39062	99.1	49.5	64.6	61196	263758	59866	40.2
Inner Mongolia	2018	4006.08	51440	793.6	217	386	22.75	39044	99.23	49.9	65.51	66491	190143	60691	40.6
Inner Mongolia	2019	4644.98	75263	1147	205	375	23.32	38662	99.27	49.9	66.46	71170	102054	58518	40.5
Inner Mongolia	2020	2406.26	46254	1159	191	400	23.93	38517	99.5	48.8	67.48	72062	52017	11492	40.5
Liaoning	2011	3176.8	64816	551	1165	231	11.27	79248	98.36	37.8	64.05	37353	44932	63953	39.8
Liaoning	2012	3952.56	63016	512	1243	240	11.55	79868	98.45	39.7	65.65	40778	56168	27777	40.2
Liaoning	2013	4656.93	62585	512	1296	365	12.09	79607	98.77	41.8	66.45	61996	237364	25596	40.2
Liaoning	2014	5294.59	220236	533	1360	267	12.75	80951	98.72	44.9	67.05	65201	326098	25256	40.1
Liaoning	2015	3725.68	123657	536	1386	281	13.43	80997	98.84	48.5	68.05	65354	143078	22070	40.3
Liaoning	2016	4239.88	98508	534	1258	309	13.01	80743	98.96	52.4	68.87	50791	180275	8003	36.4
Liaoning	2017	4735.41	99778	1246	336	454	13.52	82067	98.45	52.8	69.49	53527	100891	8247	40.7
Liaoning	2018	5367.06	108914	996.8	343	454	14.81	81650	99.16	52.9	70.26	58008	38569	11842	39.9
Liaoning	2019	6214.89	96146	1524	304	512	14.97	81589	99.16	53.1	71.21	57191	92215	9622	40.8
Liaoning	2020	2719.94	94171	1530	293	571	16.21	82499	99.71	53.5	72.14	58872	20832	3194	41.7
Jilin	2011	906.776	29066	208	540	123	11.9	54922	92.71	34.8	53.4	28270	35434	25059	34.2
Jilin	2012	1178.81	26945	228	553	121	12.61	55457	92.38	34.8	54.54	32005	30422	14702	33.9
Jilin	2013	1477.28	24992	223	582	246	13.61	55096	93.84	35.54	55.74	35139	81643	9485	31.4
Jilin	2014	1804.22	28867	218	651	176	14.62	55725	93.79	36.17	56.81	37539	153382	2795	35.8
Jilin	2015	2267.45	30247	215	634	230	14.52	56447	93.64	38.8	57.64	38128	84530	9027	36.1
Jilin	2016	2896.98	29553	193	634	227	14.98	56413	93.4	42.5	58.75	40259	48397	910	35
Jilin	2017	3505.9	26464	615	115	238	14.3	56356	94.85	44.8	59.71	42890	84892	3219	35.8
Jilin	2018	4209.85	24239	492	100	244	13.81	56351	93.89	49.8	60.85	44925	22973	4732	37.6
Jilin	2019	4917.56	25426	701	94	231	14.13	56028	94.7	53.8	61.63	47554	23872	5495	39.2
Jilin	2020	2534.35	24713	696	91	241	15.71	54684	95.6	52.2	62.64	50800	6229	1070	40.4
Heilongjiang	2011	1037.92	30341	244	654	203	11.2	62092	90.78	33.4	56.5	26093	78077	18565	36.3
Heilongjiang	2012	1301.9	28476	236	664	260	11.83	62651	94.14	34.5	56.9	29352	27661	7350	36
Heilongjiang	2013	1386.99	26464	223	663	140	13.2	62699	95.46	34.7	58	32068	184619	17509	36
Heilongjiang	2014	1067.36	46240	203	672	404	13.32	65068	96.2	37.9	59.2	33464	160834	5544	36
Heilongjiang	2015	1362.5	46832	206	693	410	13.1	65421	97.2	43.2	60.5	32759	134902	30914	35.8
Heilongjiang	2016	1602.68	49727	198	693	359	13.6	64158	97.25	45.9	61.1	34025	154168	14854	35.4
Heilongjiang	2017	1907.97	48749	781	187	410	13.9	63569	98.53	47.3	61.9	35887	69017	18780	35.5
Heilongjiang	2018	2242.84	45226	624.8	173	451	14.9	63508	98.48	49.1	63.5	38199	55512	927	36
Heilongjiang	2019	2680.64	53723	837	155	411	15.2	62249	98.79	49.6	64.6	41156	26014	5390	36.4
Heilongjiang	2020	1731.58	43266	824	149	409	15.6	63281	98.99	49.5	65.61	42635	9302	12072	36.9
Shanghai	2011	2823.6	91106	277	1090	71	18.44	50438	100	57.7	89.3	85900	51244	4930	38.2
Shanghai	2012	3578.78	97714	281	1139	77	4.08	50683	100	60.2	89.3	89600	55455	5336	38.3
Shanghai	2013	3306.36	89377	256	1185	83	4.11	50612	100	62.8	89.6	95700	19056	7809	38.4
Shanghai	2014	3311.53	89066	240	1225	87	4.11	50738	100	64.4	89.3	102800	98400	62702	38.4
Shanghai	2015	3382.82	89117	228	1261	89	11.83	49586	100	67.3	88.53	109200	74012	19673	38.5
Shanghai	2016	3858.05	96530	227	1261	96	12.09	47271	100	69.8	89	121400	331860	80144	38.6
Shanghai	2017	4457.32	96410	1382	223	99	12.34	46397	100	69.2	89.1	133500	133451	99490	39.1
Shanghai	2018	4945.47	92449	1105.6	203	113	12.49	41881	100	69.9	89.13	145800	27692	10009	36.2
Shanghai	2019	5321.13	84847	1758	190	113	12.7	39962	100	72.7	89.22	153300	171586	8479	36.8
Shanghai	2020	3051.24	71635	1808	188	130	12.47	37322	100	73.1	89.3	155800	24190	26720	37.3
Jiangsu	2011	5197.94	140154	723	1996	411	21.9	46342	99.58	42.1	62.01	61464	134461	125481	42.1
Jiangsu	2012	6462.23	138288	732	2073	514	22.4	47269	99.7	43.1	63.01	66533	265739	73572	42.2
Jiangsu	2013	7093.59	139478	735	2099	538	23.2	49501	99.69	45.1	64.39	75354	456160	102501	42.4
Jiangsu	2014	8059.17	196265	650	2160	602	23.89	53488	99.75	46.5	65.7	81874	383361	75936	42.6
Jiangsu	2015	8996.87	170637	608	2241	622	24.4	53399	99.83	47.6	67.49	87995	400802	108843	42.8
Jiangsu	2016	10197.9	181744	561	2241	632	25.4	53376	99.86	49.5	68.93	96887	469245	158518	42.9
Jiangsu	2017	11578.2	173829	2364	514	630	25.62	53465	99.98	49.7	70.18	107150	229915	80959	43
Jiangsu	2018	13151.2	164953	1891.2	481	630	25.2	52559	99.98	50.4	71.19	115168	453183	72904	43.1
Jiangsu	2019	14208.2	164892	2943	408	615	25.41	51098	100	51.3	72.47	123607	302880	57352	43.4
Jiangsu	2020	8243.19	146447	3057	376	596	25.6	50567	100	52.5	73.44	121231	317097	158679	43.5
Zhejiang	2011	3814.3	132459	844	1894	301	17.53	33285	99.84	44.6	62.3	57828	65063	88098	38.4
Zhejiang	2012	4808.36	156975	783	1988	325	17.88	34165	99.88	46.3	62.9	61097	138422	101840	39.9
Zhejiang	2013	5549.92	161815	828	2036	328	17.83	35449	99.97	47.5	63.9	65105	312508	150634	40.3
Zhejiang	2014	6318.19	175911	792	2028	378	18.4	36732	99.93	47.9	65	68569	414013	175141	40.8
Zhejiang	2015	7157.96	168877	688	2051	445	18.12	37416	99.95	49.8	66.3	73276	373553	128726	40.6
Zhejiang	2016	7801.8	152334	651	2051	490	17.73	37781	99.97	51	67.7	78384	369172	101044	41
Zhejiang	2017	8995.35	176736	2216	585	700	17.27	38435	100	53.3	68.9	85612	240301	62112	40.4
Zhejiang	2018	10001.5	148080	1772.8	548	806	18.05	39036	100	54.7	70.02	93230	170627	71385	41.2
Zhejiang	2019	10899.1	174768	2769	528	798	19.02	39341	100	54.6	71.6	98770	140370	93229	41.5
Zhejiang	2020	8274.56	150686	2885	500	827	19.08	39750	100	55.8	72.2	100620	213698	39553	42.2
Anhui	2011	1822.61	55840	390	986	377	18	36525	96.55	38.2	44.8	25659	29532	26865	39.5
Anhui	2012	2619.92	58973	383	1037	397	18.47	37142	98.02	38.6	46.3	28792	100711	21476	38.8
Anhui	2013	3010.32	55884	377	1046	444	19.61	37833	98.4	39.7	47.87	32001	204807	19127	39.9
Anhui	2014	3428.42	87249	367	1068	483	20.33	38792	98.63	41	49.31	34425	149590	21612	41.2
Anhui	2015	4126.49	84840	339	1113	443	20.82	39190	98.79	44.5	50.97	35997	131551	25237	41.2
Anhui	2016	4927.6	81320	349	1070	461	21.82	39199	99.2	46.7	52.62	39561	207750	69977	41.7
Anhui	2017	6188.27	110211	1104	294	586	22.19	39490	99.43	48.6	54.29	43401	197684	19816	42.2
Anhui	2018	7235.67	108639	883.2	278	613	22.95	38911	99.75	50.8	55.65	47712	100795	24563	42.5
Anhui	2019	8510.06	119815	1487	268	605	23.69	39131	99.36	51.5	57.02	58496	177773	20408	42.7
Anhui	2020	4239.22	71079	1522	245	625	24.29	39776	99.6	51.3	58.33	63426	146489	14256	42
Fujian	2011	1467.45	80303	377	760	97	13.46	17491	99.11	39.7	58.11	47928	62601	54268	41.4
Fujian	2012	1974.62	111305	390	784	97	14.13	18325	99.13	39.8	59.32	52959	107725	102883	42
Fujian	2013	2298.05	93439	401	805	111	13.4	19391	99.42	39.8	60.8	58255	209778	139471	42.8
Fujian	2014	2722.88	101545	374	846	168	13.61	20380	99.49	39.8	61.99	63709	183548	117694	42.8
Fujian	2015	3156.95	98444	352	844	188	13.8	21449	99.55	41.6	63.22	67649	219105	136020	43
Fujian	2016	3922.48	97553	334	844	182	14.41	21727	99.52	43.2	64.39	74024	62751	73455	43.3
Fujian	2017	5060.54	92253	897	306	280	17.41	21466	99.56	45.3	65.78	83758	114470	12146	43.7
Fujian	2018	6215.45	82160	717.6	301	341	20.59	20191	99.69	45.1	66.98	94719	93706	3753	44.3
Fujian	2019	7612.68	87742	1181	290	375	21.37	20382	99.86	46.5	67.9	102722	23446	17962	44.5
Fujian	2020	5061.2	83325	1270	279	401	18.83	19536	99.9	47.5	68.8	105818	73897	10995	44.6
Jiangxi	2011	1081.68	41791	336	760	115	14.4	11444	97.94	33.9	45.75	26150	18401	24441	46.8
Jiangxi	2012	1403.27	41495	303	768	131	14.99	11998	97.67	34.9	47.39	28800	17576	16575	46
Jiangxi	2013	1897.48	39632	341	751	155	15.26	12854	97.73	35.6	49.04	31930	104202	32334	45.1
Jiangxi	2014	2651.1	85132	322	750	189	15.77	13369	97.78	37	50.55	34674	101458	18646	44.6
Jiangxi	2015	3637.03	88523	311	744	212	16.6	13587	97.55	39.9	52.3	36724	78110	44770	44.1
Jiangxi	2016	4992.22	97376	406	744	255	17.33	13712	97.69	42.8	53.99	40400	70413	23972	43.6
Jiangxi	2017	6433.2	68443	765	281	357	17.9	14361	98.11	44.2	55.7	43424	72928	25987	45.2
Jiangxi	2018	8143.88	104003	612	279	407	19.37	13545	98.31	47.4	57.34	47434	120122	35432	45.9
Jiangxi	2019	9652.5	75929	909	310	421	19.93	13970	98.45	47.8	59.07	53164	89701	50432	45.5
Jiangxi	2020	5422.53	68967	974	293	461	19.81	14006	98.62	48.1	60.44	56871	59375	23981	46.4
Shandong	2011	3590.16	143026	869	1963	496	23.62	58462	99.74	39.3	50.86	40581	244688	295540	41.5
Shandong	2012	4523.62	138376	796	2001	547	24.7	58758	99.85	41.1	52.03	44348	303865	263797	42.1
Shandong	2013	5190.9	136372	792	2054	602	25.34	59080	99.85	42.8	53.46	56885	701240	101281	42.6
Shandong	2014	5861.53	227297	724	2109	651	25.77	60119	99.92	44.4	54.77	60879	1281351	82522	42.8
Shandong	2015	7248.87	243799	650	2115	795	25.82	61231	99.95	46.2	56.97	64168	781673	66436	42.3
Shandong	2016	8227.61	247490	700	2115	878	24.65	61314	99.78	48.3	59.13	68733	966722	115007	42.3
Shandong	2017	8696.27	255836	2220	586	1173	25.13	61678	99.82	49.6	60.79	72807	813429	105626	42.1
Shandong	2018	9873.95	273528	1776	544	1292	25.3	61722	99.4	51.3	61.46	76267	414990	98737	41.8
Shandong	2019	11071.5	217521	2613	502	1229	25.28	62340	99.73	52.8	61.86	70653	755315	69038	41.8
Shandong	2020	6018.78	191172	2676	454	1227	25.64	61666	99.84	53.5	63.05	72151	328130	96402	41.6
Henan	2011	2769.54	70164	343	1141	235	10.83	44539	92.64	34	40.47	27901	146766	50859	36.6
Henan	2012	3203.44	68908	339	1133	251	11.08	45518	91.76	35.7	41.99	30497	77995	30452	36.9
Henan	2013	3917.58	61102	362	1100	257	11.57	45483	92.16	37.3	43.6	34211	349729	48112	37.6
Henan	2014	4100.73	68149	303	1082	243	11.67	46247	92.99	38.9	45.05	37072	464979	60750	38.3
Henan	2015	4553.23	65734	303	1009	249	12.06	46342	93.1	40.8	47.02	39123	234181	44387	37.7
Henan	2016	5805.74	104451	411	1009	368	12.97	46598	93.42	42.7	48.78	42575	551861	30863	39.3
Henan	2017	6793.72	102085	974	389	412	13.9	46863	95.88	44	50.56	46674	280371	8632	39.4
Henan	2018	8166.85	105449	779.2	371	511	14.57	47517	96.65	47.2	52.24	50152	189346	17776	40
Henan	2019	9668.15	122558	1156	361	519	15.19	46742	97.38	48.5	54.01	56388	292106	27279	41
Henan	2020	22306.1	89495	1166	344	580	15.32	48706	98.19	48.7	55.43	55435	95704	8357	41.9
Hubei	2011	1937.87	62767	410	1041	243	14.78	30845	98.25	38.6	51.78	34718.8	38972	35041	38.4
Hubei	2012	2631.16	64522	367	1058	256	15.85	33520	98.24	38.8	53.23	39148.9	75490	35376	38.9
Hubei	2013	3208.77	63398	378	1050	269	15.85	34394	98.19	41.9	54.51	43834.6	216673	15873	38.1
Hubei	2014	3832.01	96910	416	1037	288	16.57	35182	98.75	43.3	55.73	48634.6	232512	19609	37.9
Hubei	2015	4313.88	104463	361	1057	301	16.15	36127	98.83	45	57.18	52021.3	120301	26099	37.5
Hubei	2016	4884.98	94070	364	1057	316	16.14	36415	99.12	46.2	58.57	56843.6	98518	39707	37.6
Hubei	2017	5508.58	97214	1067	364	371	15.74	36748	99.27	48.3	59.88	63169.1	124206	31296	38.4
Hubei	2018	6174.95	92321	853.6	353	415	17	37072	99.37	49.7	61	71097.1	88293	22807	38.4
Hubei	2019	6915.22	99856	1267	330	421	17.45	37253	99.16	50.4	61.83	77386.5	77832	31287	38.9
Hubei	2020	4379.28	83109	1310	312	479	18.89	37626	99.56	51.3	62.89	74440	117300	15576	41.1
Hunan	2011	1724.54	80615	568	723	170	13.62	23648	95.68	38.3	44.97	28766	31816	50215	36.8
Hunan	2012	2235.35	83400	581	770	194	13.49	24031	96.42	39	46.22	32203	78513	48312	37
Hunan	2013	2683.98	77010	587	751	214	13.8	24973	96.86	40.34	47.63	36943	143636	53022	37.6
Hunan	2014	3053.61	221438	555	835	232	13.76	25846	97.05	42.19	48.98	40271	133227	23655	38.6
Hunan	2015	3715.34	212369	498	838	257	14.27	25945	97.3	44.1	50.79	42754	126053	35689	39.7
Hunan	2016	4705.84	219076	461	838	290	14.59	26173	96.81	46.4	52.7	46382	81056	31960	40.6
Hunan	2017	7256.55	134324	885	366	389	13.72	25768	96.52	48.4	54.62	49558	66139	14036	41.2
Hunan	2018	8353.09	127698	708	304	438	16.96	26014	96.35	51.9	56.09	52949	54695	11565	41.2
Hunan	2019	9758.58	186194	1143	302	482	17.69	26479	97.71	53.2	57.45	57540	37890	6618	41.2
Hunan	2020	8261.71	232293	1315	272	520	19.72	27139	98.94	51.7	58.76	62900	19462	4406	41.5
Guangdong	2011	4021.43	226539	959	1512	176	12.51	60624	98.39	45.3	66.57	76014	76909	55886	41.1
Guangdong	2012	5814.98	219601	927	1656	193	13.42	62243	97.62	46.5	67.15	78967	190207	57889	41.2
Guangdong	2013	6758.82	215773	917	1792	219	13.11	65315	97.47	47.76	68.09	58833	262342	43912	41.5
Guangdong	2014	7904.87	276639	832	2150	268	13.2	66135	97.26	48.99	68.62	63469	271987	62914	41.4
Guangdong	2015	9130.43	278638	735	2028	286	13.6	68137	98.46	50.3	69.51	67503	149437	164863	41.4
Guangdong	2016	10398.8	236918	723	2028	309	13.05	68504	98.06	52.1	70.15	74016	187475	70168	42.4
Guangdong	2017	11954.9	227421	2450	658	340	12.86	66777	97.8	54	70.74	80932	260675	45205	43.5
Guangdong	2018	13576.6	201745	1960	598	381	13.39	64782	97.3	54.8	71.81	86412	167849	71486	44
Guangdong	2019	15064	207400	3281	586	414	13.6	61437	99.06	55.8	72.65	86956	178936	67498	43.3
Guangdong	2020	4680.11	190831	3390	551	486	13.26	59326	98.49	56.5	74.15	88210	119907	44963	43.5
Guangxi	2011	1216.29	49876	317	510	149	14.34	14139	93.91	39.3	41.9	25326	34460	45998	37.4
Guangxi	2012	1661.41	52025	339	513	164	14.74	15015	95.3	41.4	43.48	41955	25546	43969	37.5
Guangxi	2013	2061.14	49967	381	537	191	15.53	15249	95.91	43.8	45.11	30741	110217	66235	37.7
Guangxi	2014	2596.42	65417	401	539	224	15.75	16592	94.4	44.4	46.54	33090	106049	32927	39.3
Guangxi	2015	3260.07	101824	400	722	249	16.28	17025	97.5	46.2	47.99	35190	187490	15940	37.6
Guangxi	2016	4191	70468	473	586	347	17.06	17337	97.7	47.7	49.24	38027	104591	10906	37.6
Guangxi	2017	5580.36	71038	598	370	422	17.56	17532	97.63	49.3	50.59	38102	43792	9019	39.1
Guangxi	2018	7619.7	70570	478.4	386	507	19.22	16402	97.8	50.5	51.82	41489	14370	4025	39.9
Guangxi	2019	10241	82760	850	387	560	19.86	17343	98.88	50.9	52.98	42964	17299	14708	40.8
Guangxi	2020	7267	80420	922	381	611	23.76	17398	99.68	51.9	54.2	44309	20387	7644	41.3
Hainan	2011	301.897	30759	153	311	37	18.24	4651	96.09	47	50.34	28014	7039	18404	41.8
Hainan	2012	379.241	34415	155	352	40	18.85	4998	97.74	48.7	51.02	30993	21207	25043	41.2
Hainan	2013	429.823	35902	150	352	41	19.24	5594	98.38	52.7	52.28	34053	28497	572	42.1
Hainan	2014	507.531	35536	133	363	44	17.97	6105	98.1	53	53.3	37166	55649	90	41.3
Hainan	2015	544.112	40141	123	304	55	18.03	6296	98.64	54	54.91	39704	10681	893	37.7
Hainan	2016	632.85	43629	133	304	53	18.85	6683	97.41	55.3	56.7	43009	12271	2701	40.3
Hainan	2017	810.705	42364	272	120	54	18.79	6979	98.4	56.4	58.04	46631	31305	896	40.1
Hainan	2018	947.881	37246	217.6	114	53	18.24	6994	97.04	58.5	59.13	50263	232	73	40.6
Hainan	2019	1054.54	45680	483	101	62	19.65	6184	98.47	59.5	59.4	53929	5885	364	41.7
Hainan	2020	871.262	43311	600	98	69	19.2	5961	98.02	60.4	60.27	55131	19196.2	476	40.6
Chongqing	2011	1209.05	50160	263	435	105	10.43	15004	93.41	47.2	54.98	34864	8241	24915	40.2
Chongqing	2012	1652.04	48669	240	504	128	10.67	15520	93.84	46.6	56.64	39178	16531	17510	42.9
Chongqing	2013	1852.83	48345	234	504	139	11.23	17096	96.25	46.8	58.29	43528	71856	6399	41.7
Chongqing	2014	2091.38	59832	236	522	175	11.68	19629	96.78	46.9	59.74	48307	34278	4954	40.6
Chongqing	2015	2344.74	61004	212	546	198	12.05	20631	96.87	48.4	61.47	52476	44432	11891	40.3
Chongqing	2016	2753.84	57766	225	546	210	12.23	21100	97.13	50	63.33	58327	26666	3489	40.8
Chongqing	2017	3302.23	52206	559	188	223	12.67	21871	98.05	51.5	65	64176	49957	1508	40.3
Chongqing	2018	4340.53	53673	447.2	178	239	13.52	21993	98.28	52.6	66.61	68464	22676	3255	40.4
Chongqing	2019	5727.5	48929	673	159	242	13.83	22385	97.89	53.6	68.24	74337	18645	4071	41.8
Chongqing	2020	986.148	48055	710	151	262	14.65	22475	94.69	52.8	69.46	78294	39170	696	43.1
Sichuan	2011	2414.4	70756	522	810	215	12.14	29495	91.83	38.8	41.85	26136	84726	66136	38.2
Sichuan	2012	3281.33	72972	526	832	232	12.72	31818	92.04	40	43.35	29627	48615	53646	38.7
Sichuan	2013	3879.38	76895	512	845	255	13.24	33142	91.76	40.9	44.96	32750	148926	29791	38.4
Sichuan	2014	4893.67	102941	481	910	299	13.32	34304	91.12	42.5	46.51	35563	164883	54168	37.5
Sichuan	2015	6213.78	120523	449	988	327	13.63	35342	93.05	44.4	48.27	37150	46884	55112	38.7
Sichuan	2016	7702.58	113123	427	485	354	13.73	33394	93.07	47.6	50	40297	62672	30509	39.9
Sichuan	2017	8918.74	134309	773	323	492	13.72	32611	94.91	50.4	51.78	45835	87975	21085	40
Sichuan	2018	10110.3	147345	618.4	329	565	14.63	34552	95.7	52.3	53.5	51658	115219	15438	40.5
Sichuan	2019	11585	217138	1242	370	679	16.38	34499	95.89	52.5	55.36	55619	86608	23123	41.8
Sichuan	2020	7173.12	308579	1336	366	731	18.15	36165	98.28	52.4	56.73	58126	75658	17495	42.5
Guizhou	2011	1421.57	27683	289	278	68	6.66	10260	91.55	48.8	35.03	16024	64249	7873	32.3
Guizhou	2012	1860.39	27928	290	273	93	6.8	13266	92.07	47.9	36.3	18947	67346	21041	32.8
Guizhou	2013	2371.18	29713	305	299	101	8.95	15266	92.86	46.64	37.89	23151	170472	22867	34.5
Guizhou	2014	2894.84	38756	282	306	118	10.33	15967	94.47	44.55	40.24	26437	169146	13117	34
Guizhou	2015	3515.38	43513	298	348	135	10.86	17399	95.43	44.9	42.96	28547	92753	7940	35.9
Guizhou	2016	5028.26	47175	308	348	172	12.28	19021	96.03	44.7	45.56	31589	40980	11637	36.8
Guizhou	2017	7116.17	56854	379	232	255	12.5	21249	96.54	44.9	47.76	35988	31706	13694	37
Guizhou	2018	9470.1	57469	303.2	221	359	13.44	20265	96.68	46.5	49.54	40271	47522	4061	38.6
Guizhou	2019	12318.3	65193	594	225	420	14.54	25679	98.33	50.3	51.48	43727	54589	7158	39.4
Guizhou	2020	5785	19359	671	217	460	21.23	30584	98.9	50.9	53.15	46267	31567	11930	40.9
Yunnan	2011	1206.11	62679	563	602	183	11.97	15415	95.09	45.3	36.57	19265	67799	40870	38.7
Yunnan	2012	1705.11	78749	480	622	146	11.92	17302	94.32	45	38.47	22195	56598	101066	39.3
Yunnan	2013	2117.56	95005	563	704	151	12.29	17580	97.92	46.4	39.99	25322	163633	35224	37.8
Yunnan	2014	2673.04	100924	624	766	165	17.12	17746	97.85	47.4	41.21	27264	134079	31218	38.1
Yunnan	2015	3289.88	117067	614	855	199	14.23	18793	97.33	49.4	42.93	28806	133478	39474	37.3
Yunnan	2016	4734.92	108126	559	855	205	15.76	19130	96.66	51.3	44.64	31093	93983	16567	37.8
Yunnan	2017	6911.61	104794	900	518	231	12.52	19061	96.71	53.2	46.29	34221	33682	5584	38.9
Yunnan	2018	8984	102047	720	458	233	14.11	19572	96.6	53.2	47.44	37136	37349	5685	39.8
Yunnan	2019	11011.6	279062	1105	415	343	15	20001	97.08	52.2	48.67	47944	83584	10568	39.7
Yunnan	2020	6475.21	72173	1147	389	419	16.62	20827	98.1	51.5	50.05	51975	77362	24933	40.5
Xizang	2011	89.4704	6023	85	99	41	13.48	1379	91.93	53.2	22.81	20077	580	660	24.1
Xizang	2012	126.621	8641	102	102	66	14.22	1379	75.39	53.9	22.87	22936	174	922	32.4
Xizang	2013	165.512	4307	109	102	41	13.19	1354	96.95	52.98	23.93	26326	466	8450	18.1
Xizang	2014	204.334	6345	113	196	29	14.44	1554	89.07	53.47	26.23	29252	1453	7723	43.8
Xizang	2015	282.458	8428	55	205	4	24.98	1882	88.06	53.8	28.87	31999	273	1231	42.6
Xizang	2016	331.343	9333	68	205	79	16.82	1882	67.57	52.7	31.57	35184	47	15	32.6
Xizang	2017	378.992	5594	251	70	115	14.7	2218	92.8	51.4	33.38	39267	40	280	34.8
Xizang	2018	489.681	15737	200.8	85	116	12.21	2365	85.9	48.7	33.8	43398	453.125	718	37.3
Xizang	2019	558.443	7686	310	165	127	15.75	2365	95.03	54.4	34.51	48902	453.125	2499.88	37.6
Xizang	2020	366.409	4346	310	161	134	20.74	1704	98.78	50.1	35.73	52345	592	2499.88	38.1
Shaanxi	2011	1248.36	57077	369	716	147	13.7	22385	95.72	35	47.35	32467	60409	157712	38.7
Shaanxi	2012	1712.56	57859	376	730	172	14.71	22657	96.15	34.7	49.71	37453	112464	112221	40.4
Shaanxi	2013	2139.24	54432	376	735	245	14.7	22684	96.52	34.95	51.57	43117	321029	60626	40.2
Shaanxi	2014	2549.11	78217	375	665	257	15.38	23766	96.31	37.01	53.01	46929	255980	23732	40.5
Shaanxi	2015	3033.04	96932	353	708	313	15.67	24052	97.12	40.7	54.74	47626	172682	26875	40.6
Shaanxi	2016	3809.9	90900	341	696	336	15.42	24458	95.61	42.3	56.39	51015	157196	18884	40.1
Shaanxi	2017	4777.45	88572	737	300	418	16.32	25468	95.95	42.3	58.07	57266	110400	21936	39.9
Shaanxi	2018	5990.74	83076	589.6	304	454	16.47	25543	95.49	42.8	59.65	63477	115808	4719	38.8
Shaanxi	2019	7196.26	100836	862	287	460	16.84	27939	96.84	45.8	61.28	66649	114533	10700	39.3
Shaanxi	2020	2764.9	59249	903	269	502	16.73	28444	97.88	47.9	62.66	66292	88916	3204	40.8
Gansu	2011	333.112	31280	337	481	157	12.58	19465	92.5	41.58	37.25	18846	69926	29085	27.9
Gansu	2012	471.445	35272	348	514	177	12.56	19324	92.77	42.81	38.78	21141	62220	29510	30
Gansu	2013	620.315	32652	366	514	183	14.02	20687	93.68	44.6	40.5	23647	138315	21783	32.1
Gansu	2014	780.656	41358	366	523	197	15.3	20337	94.95	46.01	42.28	25724	137981	19548	30.8
Gansu	2015	975.915	44120	382	546	217	15.18	21422	97.28	50.6	44.24	25946	23862	5703	30.2
Gansu	2016	1220.23	46098	382	463	255	15.42	23395	97.93	52.46	46.07	27396	56999	34162	31.5
Gansu	2017	1580.35	45949	504	304	274	16.51	23737	98.81	53.99	48.12	29103	32296	4749	33.3
Gansu	2018	2059.83	50923	403.2	307	298	17.91	24586	97.9	54.5	49.69	32178	26378	665	33.5
Gansu	2019	2679.81	49925	723	315	115	19.31	24582	98.04	55.1	50.7	34707	29375	11934	36
Gansu	2020	1454.45	42208	796	304	358	20.25	25129	98.15	55.1	52.23	35995	27068	6610	36.3
Qinghai	2011	91.1715	8741	123	212	70	11.22	7119	99.86	48.5	46.53	24233	10091	8510	31.1
Qinghai	2012	123.568	8435	134	217	61	11.17	7119	99.9	48	47.85	26839	14130	3263	32.5
Qinghai	2013	158.253	8880	164	237	56	10.9	7119	99.08	48.3	49.29	30005	27174	2985	31.2
Qinghai	2014	201.596	13425	219	238	79	11.08	7269	99.71	49.6	50.84	32218	48768	11752	31.6
Qinghai	2015	248.503	14451	313	231	79	10.63	8006	99.06	51.8	51.67	34883	24762	13115	29.8
Qinghai	2016	309.839	15987	332	231	74	11.04	8344	99.21	51.8	53.55	38968	85164	5830	31.1
Qinghai	2017	381.452	22959	284	162	109	14.4	8637	98.93	50.7	55.45	42211	5837	3793	32.6
Qinghai	2018	466.323	15899	227.2	162	110	16.19	8637	99	50.4	57.27	46854	12657	7373	33.9
Qinghai	2019	561.152	13792	515	207	312	18.44	8641	99.24	50.5	58.78	49976	15544	3813	35.2
Qinghai	2020	289.909	13546	527	178	134	18.91	8676	98.69	50.8	60.08	50819	1677	6714.89	35.9
Ningxia	2011	83.84	12196	66	101	35	17.9	12827	95.45	41.3	50.2	33043	20529	17417	37.5
Ningxia	2012	103.402	13688	77	95	32	17.56	13107	92.3	42.3	51.15	36394	43543	14298	38.4
Ningxia	2013	127.329	13288	84	114	34	18.81	13189	96.51	42.9	52.84	39613	138889	18947	38.5
Ningxia	2014	142.752	12322	90	111	36	23.16	12831	97.26	43.3	54.82	41834	219777	30829	38
Ningxia	2015	161.354	11461	86	115	40	22.52	12571	96.4	47.5	56.98	37885.3	83045	15719	37.9
Ningxia	2016	209.245	12841	90	115	42	23.11	12504	94.75	48.9	58.74	40363.3	178048	36037	40.4
Ningxia	2017	277.711	14424	127	94	73	21.83	12765	95.66	48.3	60.95	45728.3	71115	12801	40.4
Ningxia	2018	295.504	12860	101.6	83	80	22.94	12581	98.4	49.6	62.15	49627.8	49401	2690	40.5
Ningxia	2019	339.739	13910	164	89	96	26.2	12845	98.39	50.2	63.63	52556.1	31775	5798	41.3
Ningxia	2020	199.049	16765	173	82	107	26.78	13482	98.87	50.4	64.96	54528	36638	5780	42
Xinjiang	2011	414.003	40451	429	398	262	13.74	27599	99.17	34	43.73	30087	62105	43093	36.6
Xinjiang	2012	577.277	42899	441	414	259	14.16	28351	99.13	36	44.22	33796	40483	37905	35.9
Xinjiang	2013	675.123	36510	385	430	287	15.69	30529	98.08	37.39	44.94	37553	165143	37086	36.4
Xinjiang	2014	651.597	50125	366	443	295	16.46	30845	98.15	40.83	46.79	40648	278911	37007	36.8
Xinjiang	2015	1020.86	49109	357	415	303	17.69	31704	98.81	44.7	48.78	40036	133639	22025	37.5
Xinjiang	2016	1373.48	57550	350	415	296	18.35	32284	98.86	45.1	50.42	40564	78910	17984	38.5
Xinjiang	2017	1874.32	55070	332	322	395	19.78	33406	98.75	45.2	51.9	44941	81081	32745	40
Xinjiang	2018	2558.03	57265	265.6	300	446	20.34	33499	97.66	45.8	54.01	49475	95173	14318	39.6
Xinjiang	2019	3623.29	50080	540	297	496	23.67	34547	98.55	51.6	55.51	54280	140869	4375	39.9
Xinjiang	2020	992.017	40090	657	346	507	25.3	35844	99.52	51.3	56.53	53593	41664	4355	40.9

## Sheet: Other
Province	Year	Lngdp	Gdprate	Open	Upgrade	Scale	Invest	Number of fixed telephone year-end	Mobile Internet users
Beijing	2011	9.75201	0.148677	1.58619	0.784872	0.16867	5.7	883.9	131.29
Beijing	2012	9.85349	0.106808	1.5009	0.789516	0.190988	9.9	883.2	156.9
Beijing	2013	9.95867	0.110903	1.42123	0.795213	0.18811	12.1	867.6	159.53
Beijing	2014	10.04	0.0847615	1.26877	0.799696	0.187311	1.1	831.3	189.46
Beijing	2015	10.1178	0.0808296	0.902406	0.815966	0.186343	8.3	784.6	181.73
Beijing	2016	10.2051	0.0912906	0.730075	0.822656	0.185276	5.9	695	178.06
Beijing	2017	10.305	0.105091	0.75896	0.826948	0.18249	4.7	649.4	172.85
Beijing	2018	10.4075	0.107854	0.872198	0.830907	0.17858	-5.5	577.4	186.11
Beijing	2019	10.4757	0.0706549	0.82254	0.836881	0.174952	-2.5	543.1	186.66
Beijing	2020	10.4897	0.0140555	0.655299	0.837316	0.0810128	2.2	480.6	178.43
Tianjin	2011	9.00116	0.187635	0.892126	0.519587	0.172083	6.6	333.9	95.12
Tianjin	2012	9.10975	0.1147	0.895014	0.526496	0.199632	2.7	353.7	97.8
Tianjin	2013	9.20487	0.0997899	0.904635	0.54131	0.21563	2.5	352.8	89.88
Tianjin	2014	9.27243	0.0699017	0.88095	0.551313	0.233705	3.1	360.6	89.12
Tianjin	2015	9.29464	0.0224517	0.735291	0.572416	0.255687	-2.5	343.8	88.54
Tianjin	2016	9.34812	0.0549382	0.626067	0.604742	0.270687	12	311.3	96.01
Tianjin	2017	9.42952	0.0848116	0.635002	0.61985	0.283852	0.5	295.9	101.49
Tianjin	2018	9.50024	0.0732736	0.64176	0.625036	0.292797	-5.6	337.1	105.7
Tianjin	2019	9.55077	0.0518301	0.531119	0.634833	0.306733	13.1	349.1	109.15
Tianjin	2020	9.54738	-0.00337946	0.531296	0.634345	0.0965854	3	325.8	123.4
Hebei	2011	9.97043	0.187801	0.17545	0.393103	0.0558857	18.9	1242.7	70.82
Hebei	2012	10.0466	0.0791594	0.153325	0.400555	0.0688577	14.7	1207.7	76.1
Hebei	2013	10.0966	0.0512231	0.158362	0.409706	0.0829202	13.3	1152.4	81.91
Hebei	2014	10.135	0.0391309	0.166283	0.419189	0.101675	11.7	1085.1	84.36
Hebei	2015	10.1811	0.0471857	0.136512	0.446179	0.129856	7	978.2	82.63
Hebei	2016	10.2568	0.0786298	0.114746	0.458638	0.163157	4.3	850.6	95.33
Hebei	2017	10.3301	0.0760937	0.113897	0.480823	0.199961	1.6	763.8	100.83
Hebei	2018	10.3888	0.060501	0.116113	0.500143	0.234561	6	698	108.46
Hebei	2019	10.4625	0.0764435	0.116158	0.5165	0.265775	6.5	705.2	109.53
Hebei	2020	10.4917	0.0295952	0.125311	0.510036	0.102089	3.2	652.1	111.73
Shanxi	2011	9.296	0.223554	0.0948365	0.326559	0.120131	19.9	682.2	68.46
Shanxi	2012	9.3659	0.072395	0.0901325	0.358501	0.155159	15.2	685.2	76.9
Shanxi	2013	9.39159	0.0260291	0.0922525	0.384185	0.192432	15.5	584.4	85.55
Shanxi	2014	9.40052	0.0089679	0.0940409	0.411759	0.235426	5.1	554.2	91.35
Shanxi	2015	9.37893	-0.0213565	0.0868169	0.49766	0.291319	6.7	444.6	88.46
Shanxi	2016	9.38819	0.00929337	0.0975022	0.511326	0.355624	0.1	343.7	91.42
Shanxi	2017	9.58082	0.212441	0.0829904	0.492243	0.370138	6.3	302.3	98.53
Shanxi	2018	9.67772	0.101752	0.0912389	0.510264	0.421344	5.7	276.6	106.55
Shanxi	2019	9.73871	0.0628834	0.0866664	0.511155	0.473175	9.3	266.2	106.92
Shanxi	2020	9.78895	0.0515282	0.0857162	0.502691	0.163723	10.6	244.4	115.22
Inner Mongolia	2011	9.15463	0.153441	0.0882947	0.433956	0.0900402	17.7	379.5	93.7
Inner Mongolia	2012	9.25628	0.106998	0.075281	0.42629	0.10797	10.9	368.3	102.7
Inner Mongolia	2013	9.3407	0.0880889	0.0736719	0.43357	0.123399	11.1	377.2	107.73
Inner Mongolia	2014	9.40576	0.0672203	0.0837706	0.444622	0.148844	9.9	359.1	105.18
Inner Mongolia	2015	9.46877	0.0650425	0.069108	0.467159	0.174212	-0.8	324.5	94.66
Inner Mongolia	2016	9.53165	0.064893	0.0589878	0.475651	0.19646	5.6	268.1	98.04
Inner Mongolia	2017	9.60899	0.0804102	0.0653103	0.494962	0.230831	-7.3	232.3	112.36
Inner Mongolia	2018	9.68911	0.0834133	0.0680883	0.499027	0.248196	-28.3	213.5	120.14
Inner Mongolia	2019	9.75339	0.066397	0.0646623	0.498829	0.269861	6.7	214.4	118.59
Inner Mongolia	2020	9.75603	0.00264343	0.0617337	0.482156	0.139429	-1.5	198.7	123.17
Liaoning	2011	9.70228	0.176925	0.410715	0.378043	0.194242	27	1352.1	87.69
Liaoning	2012	9.78968	0.0913304	0.407836	0.397364	0.221449	13.2	1285.1	97.9
Liaoning	2013	9.86312	0.0762077	0.416455	0.4181	0.242437	10.8	1222.4	104.41
Liaoning	2014	9.90477	0.0425274	0.398348	0.448668	0.26439	5.6	1151.2	103.29
Liaoning	2015	9.91395	0.00921816	0.332331	0.485492	0.184346	-24.7	1036.2	97.89
Liaoning	2016	9.92292	0.00901521	0.296992	0.523997	0.207913	-56.6	890.6	101.13
Liaoning	2017	9.98474	0.0637734	0.320821	0.528364	0.218292	0.1	777.2	108.85
Liaoning	2018	10.0652	0.0837828	0.341209	0.529166	0.228283	3.7	690.2	111.96
Liaoning	2019	10.1208	0.0572	0.296556	0.53113	0.250043	0.3	628.6	112.22
Liaoning	2020	10.1271	0.00628035	0.265403	0.53452	0.108748	2.6	540.5	114.43
Jilin	2011	8.95346	0.206552	0.199534	0.478028	0.117236	13.7	579.3	72.96
Jilin	2012	9.06855	0.121971	0.198205	0.480203	0.135839	12.9	578.8	82.1
Jilin	2013	9.15143	0.0864139	0.191949	0.488502	0.156692	8.5	579	86.22
Jilin	2014	9.20698	0.0571283	0.185268	0.490789	0.181028	7	574.8	94.91
Jilin	2015	9.21214	0.00516731	0.131923	0.490078	0.226337	4.7	572.3	91.22
Jilin	2016	9.25215	0.0408265	0.123794	0.517455	0.277835	0.7	520.3	97.14
Jilin	2017	9.29853	0.0474729	0.11876	0.53389	0.320995	0.2	497.6	105.57
Jilin	2018	9.32846	0.0303791	0.128597	0.53685	0.374082	1.6	477.9	110.98
Jilin	2019	9.36963	0.0420302	0.112795	0.537632	0.419344	-16.2	457.4	107.69
Jilin	2020	9.41377	0.0451274	0.105834	0.520814	0.206785	8.3	417.8	119.22
Heilongjiang	2011	9.20382	0.195792	0.271334	0.334494	0.104471	15	793.5	62
Heilongjiang	2012	9.30709	0.108787	0.240328	0.344638	0.118185	11.6	776.1	69.5
Heilongjiang	2013	9.38001	0.0756459	0.229688	0.346597	0.117054	8.7	747.8	78.76
Heilongjiang	2014	9.40679	0.0271497	0.223732	0.378562	0.0876983	0.2	640.5	90.21
Heilongjiang	2015	9.36649	-0.0395044	0.125689	0.43207	0.116553	0.8	596	87.36
Heilongjiang	2016	9.38387	0.0175364	0.097335	0.458516	0.134735	1.1	497.4	90.69
Heilongjiang	2017	9.41841	0.0351408	0.107675	0.473337	0.154956	1.3	430.3	96.53
Heilongjiang	2018	9.46083	0.0433282	0.143907	0.49113	0.174587	-4.7	360.2	101.6
Heilongjiang	2019	9.51373	0.0543261	0.140058	0.496227	0.197915	6.3	339.9	104.74
Heilongjiang	2020	9.52028	0.00657098	0.114139	0.49426	0.12701	3.6	298.8	120.7
Shanghai	2011	9.90397	0.116899	1.53028	0.585414	0.141112	2.2	926.4	113.79
Shanghai	2012	9.96673	0.0647636	1.43498	0.61027	0.167974	3.1	902.9	128.2
Shanghai	2013	10.0521	0.089108	1.33157	0.637215	0.14249	10.4	869.2	132.52
Shanghai	2014	10.1374	0.0890231	1.29259	0.653131	0.131047	6.5	840.2	135.74
Shanghai	2015	10.1994	0.0639973	1.17608	0.68259	0.125816	5.6	797.3	129.69
Shanghai	2016	10.3052	0.111578	1.01604	0.709421	0.129088	6.3	731.6	130.44
Shanghai	2017	10.402	0.10165	1.01226	0.707314	0.135378	7.2	690.9	136.4
Shanghai	2018	10.4916	0.0937525	1.00232	0.709385	0.137329	5.2	663.2	153.57
Shanghai	2019	10.545	0.0548654	0.909934	0.72884	0.140075	5.1	643.4	165.06
Shanghai	2020	10.5704	0.0256847	0.90401	0.733948	0.0783106	10.3	636.5	171.99
Jiangsu	2011	10.7963	0.18015	0.773623	0.423823	0.10643	22.9	2370.9	84.95
Jiangsu	2012	10.8912	0.0995655	0.714435	0.434058	0.120335	19.8	2387.2	94.6
Jiangsu	2013	10.9912	0.105164	0.649696	0.450763	0.119522	19.4	2289.8	100.03
Jiangsu	2014	11.0795	0.0923531	0.608716	0.465434	0.124311	15.9	2133.6	101.39
Jiangsu	2015	11.174	0.0991108	0.535944	0.476194	0.126261	9.7	1973	100.21
Jiangsu	2016	11.2561	0.0855368	0.461108	0.494753	0.131839	6.9	1708.3	102.5
Jiangsu	2017	11.3606	0.110133	0.481889	0.49727	0.134834	4.5	1512.1	109.69
Jiangsu	2018	11.4426	0.0854526	0.498597	0.503569	0.141096	5.5	1418.3	121.65
Jiangsu	2019	11.4994	0.058463	0.446649	0.515444	0.144017	5.1	1329.1	125.97
Jiangsu	2020	11.5406	0.0420741	0.437654	0.52174	0.0801807	0.3	1265.3	116.78
Zhejiang	2011	10.3689	0.162588	0.679849	0.44102	0.11974	19.6	1947.9	105.67
Zhejiang	2012	10.4453	0.0793475	0.636029	0.457534	0.13985	18.1	1882.5	117.9
Zhejiang	2013	10.5277	0.0858637	0.629583	0.467478	0.148654	14.9	1781.3	128.62
Zhejiang	2014	10.5972	0.0720217	0.620971	0.46763	0.157862	13.5	1641.9	133.82
Zhejiang	2015	10.6807	0.0870539	0.557944	0.485655	0.164522	10.1	1471	131.5
Zhejiang	2016	10.7633	0.0861066	0.498589	0.503499	0.165104	4.6	1287.2	129.27
Zhejiang	2017	10.8667	0.108966	0.504808	0.519483	0.171657	5.6	1211.1	134.18
Zhejiang	2018	10.9682	0.106858	0.521789	0.529609	0.172431	7.1	1260.9	144.83
Zhejiang	2019	11.0423	0.076879	0.501197	0.545544	0.174492	10	1309.8	149.34
Zhejiang	2020	11.0773	0.0356553	0.527993	0.559001	0.127913	5.4	1264.8	132.96
Anhui	2011	9.69799	0.229068	0.134585	0.382428	0.11192	25.6	1243.9	54.72
Anhui	2012	9.81693	0.126301	0.150101	0.385744	0.142839	20.5	1091.4	60.5
Anhui	2013	9.93227	0.122251	0.155174	0.39727	0.146246	18.3	976.7	65.65
Anhui	2014	10.0221	0.0940391	0.15315	0.410401	0.152241	14.8	839.8	69.31
Anhui	2015	10.0788	0.0582379	0.140522	0.4455	0.173155	9.7	739.4	68.17
Anhui	2016	10.1776	0.103918	0.117954	0.467561	0.187306	9.7	613.9	70.1
Anhui	2017	10.2981	0.128042	0.126526	0.485665	0.208526	6.6	551.4	78.09
Anhui	2018	10.4344	0.146067	0.129253	0.508028	0.212746	11.8	576.3	87.54
Anhui	2019	10.5145	0.0833439	0.130518	0.514568	0.230966	9.2	570.9	91.8
Anhui	2020	10.547	0.0330027	0.144739	0.516534	0.111378	5.1	559.5	98.74
Fujian	2011	9.79354	0.194314	0.560705	0.396756	0.0818993	24.7	1015	96.21
Fujian	2012	9.91298	0.126858	0.540628	0.397946	0.0977985	20.8	1017.3	108.8
Fujian	2013	10.0214	0.114563	0.526691	0.397851	0.102118	19.5	983.5	114.02
Fujian	2014	10.1243	0.108351	0.497896	0.397768	0.109168	16.3	933.3	112.37
Fujian	2015	10.1969	0.0752703	0.440695	0.415777	0.117711	13.9	888.5	108.2
Fujian	2016	10.2958	0.104025	0.370738	0.43164	0.132474	7.2	815.7	107.36
Fujian	2017	10.4295	0.142961	0.353771	0.453198	0.149533	8.6	776.9	109.82
Fujian	2018	10.5633	0.143175	0.339392	0.451331	0.160657	11.5	785.4	115.54
Fujian	2019	10.6532	0.0940555	0.319327	0.464616	0.179856	5.9	763.7	118.81
Fujian	2020	10.683	0.0302883	0.326363	0.474891	0.11606	-0.4	733.1	114.09
Jiangxi	2011	9.35742	0.2346	0.190159	0.338901	0.0933728	22.9	673.9	52.04
Jiangxi	2012	9.4578	0.105589	0.182601	0.349418	0.109565	22.8	644.2	57.3
Jiangxi	2013	9.56803	0.116531	0.179844	0.356475	0.132689	15.3	622.4	62.07
Jiangxi	2014	9.65936	0.095635	1.17252	0.37033	0.169207	14.4	577.4	64.69
Jiangxi	2015	9.728	0.0710438	0.176868	0.39919	0.216736	11.7	568.4	66.37
Jiangxi	2016	9.81949	0.0958053	0.152573	0.427548	0.271485	10.3	517.5	68.39
Jiangxi	2017	9.91397	0.099094	0.153433	0.441888	0.318305	9.8	477	74.62
Jiangxi	2018	10.0308	0.123978	0.148526	0.473576	0.358501	11.1	465.4	87
Jiangxi	2019	10.1132	0.0858759	0.144442	0.477932	0.391308	9.2	457.5	89.09
Jiangxi	2020	10.1574	0.0451894	0.157556	0.482129	0.210322	8.2	482.4	94.04
Shandong	2011	10.573	0.151593	0.422689	0.393454	0.0919024	21.3	1896.6	74.24
Shandong	2012	10.668	0.0996393	0.400114	0.410509	0.105305	18.1	1854.2	78.7
Shandong	2013	10.7652	0.102125	0.395004	0.428231	0.109642	17.8	1707.6	85.62
Shandong	2014	10.8352	0.0724586	0.382041	0.443606	0.115442	14.9	1418.3	88.5
Shandong	2015	10.9203	0.0889024	0.304631	0.462501	0.131109	12	1118	92.3
Shandong	2016	10.9813	0.0628283	0.278999	0.482743	0.140015	9.1	970.4	96.46
Shandong	2017	11.0511	0.0723182	0.293944	0.495997	0.13801	3.2	883.5	99.38
Shandong	2018	11.1072	0.0577159	0.307102	0.512757	0.148149	4.1	1031.6	105.2
Shandong	2019	11.1639	0.0583896	0.294724	0.52809	0.156952	-8.2	1185.2	107.1
Shandong	2020	11.1954	0.0320057	0.307902	0.535414	0.0826776	3.6	1125.2	107.43
Henan	2011	10.178	0.161717	0.0868181	0.339979	0.105231	23.1	1341.4	53.82
Henan	2012	10.2737	0.10043	0.125078	0.357096	0.110609	18.1	1288.7	61.6
Henan	2013	10.3619	0.0922108	0.13268	0.373347	0.123847	18.6	1224.4	76.49
Henan	2014	10.4509	0.0930151	0.131666	0.388923	0.118605	16	1143	81.74
Henan	2015	10.5209	0.072576	0.139267	0.40774	0.122781	12.6	1009.7	79.51
Henan	2016	10.6028	0.0853519	0.123811	0.427307	0.144245	10.5	798.6	82.76
Henan	2017	10.7105	0.113681	0.121203	0.440498	0.151561	9	735	89.48
Henan	2018	10.8185	0.114021	0.116069	0.47233	0.163547	8.1	777.2	97.39
Henan	2019	10.8915	0.0757351	0.107506	0.484877	0.17998	8	757.8	102.09
Henan	2020	10.9015	0.0100823	0.125488	0.491795	0.4111	4.3	667.2	101.16
Hubei	2011	9.90061	0.228978	0.117904	0.386468	0.0971726	30.6	1020.3	69.02
Hubei	2012	10.0253	0.132802	0.099031	0.387922	0.11647	26.4	1003.6	79.1
Hubei	2013	10.1416	0.123373	0.100374	0.419576	0.126439	23.2	984	76.16
Hubei	2014	10.2486	0.112858	0.106737	0.433134	0.135684	19.1	907.4	79.21
Hubei	2015	10.3204	0.0744244	0.105078	0.450323	0.142166	15	872.5	77.42
Hubei	2016	10.4149	0.0991629	0.0825863	0.462312	0.146463	12.1	731.7	79.59
Hubei	2017	10.525	0.116391	0.0870587	0.483205	0.147941	11	658.8	84.62
Hubei	2018	10.6459	0.128562	0.087958	0.497356	0.146946	11	602.8	94.13
Hubei	2019	10.7239	0.0810766	0.0880273	0.504007	0.15222	10.7	518.9	95.97
Hubei	2020	10.6691	-0.053369	0.101327	0.533375	0.101833	-18.8	481.6	98.37
Hunan	2011	9.84771	0.214501	0.0703148	0.4024	0.0911734	28.1	1011.6	57.06
Hunan	2012	9.9621	0.121184	0.0724215	0.410835	0.105405	23.5	953.9	64.6
Hunan	2013	10.0667	0.110246	0.0748139	0.42651	0.113992	22.5	914.4	68.3
Hunan	2014	10.1613	0.0992177	0.0839181	0.439901	0.117985	19.2	844.1	70.15
Hunan	2015	10.259	0.102673	0.0718676	0.459903	0.130186	16.9	787	69.17
Hunan	2016	10.337	0.0811147	0.0595556	0.486036	0.152522	12.8	682.7	73.2
Hunan	2017	10.429	0.0964105	0.074576	0.513475	0.214512	9.6	674.4	82.85
Hunan	2018	10.5004	0.0739504	0.0895961	0.532385	0.229925	10	646.8	91.36
Hunan	2019	10.594	0.0981126	0.110192	0.522513	0.244612	10.1	623.1	96.09
Hunan	2020	10.6345	0.0413219	0.119097	0.513995	0.198873	7.6	592.4	101.13
Guangdong	2011	10.8794	0.155148	1.20464	0.458964	0.0757719	15.8	3147.1	103.37
Guangdong	2012	10.9509	0.0741416	1.20819	0.472748	0.102003	10.2	3135.8	118.7
Guangdong	2013	11.043	0.0964028	1.22277	0.484518	0.108135	15.9	3099.9	138.16
Guangdong	2014	11.1298	0.0907087	1.10544	0.487054	0.115953	14.4	2950.6	139.35
Guangdong	2015	11.2217	0.096217	0.958028	0.503515	0.122175	12.8	2807.1	133.47
Guangdong	2016	11.3165	0.0994321	0.813868	0.525339	0.126563	7.5	2609.7	130.46
Guangdong	2017	11.4257	0.115447	0.768739	0.540113	0.130442	10	2406.1	132.48
Guangdong	2018	11.5124	0.090525	0.759713	0.547403	0.135841	10.7	2211.4	148.27
Guangdong	2019	11.5898	0.0804611	0.671952	0.558106	0.139498	11.1	2303.3	143.5
Guangdong	2020	11.6187	0.0293063	0.644898	0.562752	0.0421057	7.2	2131.9	123.3
Guangxi	2011	9.23989	0.204329	0.158759	0.393431	0.118087	19.4	650.9	54.94
Guangxi	2012	9.33288	0.0974475	0.182561	0.413505	0.14698	14.3	599.3	62.1
Guangxi	2013	9.42935	0.101277	0.184666	0.437682	0.165575	13.5	546.3	62.2
Guangxi	2014	9.51693	0.0915298	0.208901	0.443692	0.191085	10.8	499.9	74.75
Guangxi	2015	9.60223	0.0890505	0.241678	0.462322	0.220308	10.5	439.7	74.96
Guangxi	2016	9.68761	0.0891214	0.207742	0.477477	0.260042	7.5	348.9	78.01
Guangxi	2017	9.78643	0.103874	0.225101	0.493185	0.313667	5	307.7	89.77
Guangxi	2018	9.8847	0.103262	0.222185	0.505092	0.38821	10.8	331.1	102.42
Guangxi	2019	9.9635	0.0819909	0.224795	0.508591	0.482222	9.6	330.7	103.38
Guangxi	2020	10.0043	0.0416159	0.222807	0.516622	0.328513	4.2	333.6	106.39
Hainan	2011	7.80946	0.219401	0.362417	0.469153	0.122533	35.2	175	77.29
Hainan	2012	7.93358	0.132154	0.359603	0.486951	0.135958	29.1	173	88.4
Hainan	2013	8.04427	0.11705	0.336532	0.526782	0.137945	27.2	173.6	95.87
Hainan	2014	8.14584	0.106903	0.321883	0.530386	0.147153	15.8	170	100.44
Hainan	2015	8.22529	0.0826906	0.261877	0.53986	0.14571	10.4	171	98.16
Hainan	2016	8.31635	0.095335	0.193902	0.552907	0.154724	11.7	169.2	102.75
Hainan	2017	8.41128	0.0995795	1.0937	0.56439	0.180257	7.8	160.5	108.83
Hainan	2018	8.49917	0.0918733	0.181033	0.584764	0.193024	-12.5	171.7	116.16
Hainan	2019	8.58126	0.0855479	0.173332	0.59429	0.197821	-9.2	171.1	120.21
Hainan	2020	8.62447	0.0441585	0.170907	0.603284	0.156527	8	166.4	112.61
Chongqing	2011	9.22633	0.259866	0.201281	0.471972	0.118986	26.7	571.3	62.43
Chongqing	2012	9.35836	0.141145	0.321186	0.466357	0.142474	15.8	575.7	70.9
Chongqing	2013	9.47483	0.123514	0.369161	0.468064	0.142223	14.1	580.3	80.16
Chongqing	2014	9.59041	0.122524	0.456892	0.468993	0.143012	12.7	579.5	86.58
Chongqing	2015	9.68287	0.0968763	0.324984	0.484075	0.146177	11.9	559.6	90.76
Chongqing	2016	9.7994	0.123593	0.243794	0.500508	0.152796	9.1	541.6	94.48
Chongqing	2017	9.9068	0.113372	0.23233	0.515053	0.164566	8.1	566.8	106.49
Chongqing	2018	9.97993	0.0758735	0.256151	0.526565	0.201055	7	593.1	117.7
Chongqing	2019	10.0692	0.0934281	0.248795	0.536402	0.242631	5.6	604.2	117.75
Chongqing	2020	10.1283	0.0608156	0.263268	0.529855	0.0393807	3.9	600.1	113.56
Sichuan	2011	9.9547	0.222127	0.158693	0.388672	0.114693	23	1382.9	59.89
Sichuan	2012	10.0826	0.136407	0.173062	0.399156	0.137165	19.4	1347.1	68.3
Sichuan	2013	10.1856	0.108501	0.17047	0.408843	0.146292	18.7	1313.7	77.5
Sichuan	2014	10.2713	0.0894977	0.170093	0.425176	0.169382	14.7	1294.2	81.18
Sichuan	2015	10.3203	0.0502123	0.118094	0.444551	0.204792	9.1	1353.4	82.87
Sichuan	2016	10.4085	0.092166	0.104243	0.476419	0.232436	12.2	1490.1	88.29
Sichuan	2017	10.5428	0.143839	0.125774	0.50319	0.235291	7.2	1636	92.67
Sichuan	2018	10.6667	0.131829	0.146745	0.522533	0.235659	10.2	1833	108.72
Sichuan	2019	10.7443	0.0806884	0.148038	0.52559	0.249873	8.6	1871.8	112.76
Sichuan	2020	10.7894	0.0461092	0.168575	0.524501	0.147894	2.8	1885	109.05
Guizhou	2011	8.6333	0.242664	0.060925	0.473164	0.253147	40.6	404	58.76
Guizhou	2012	8.81614	0.20062	0.0688513	0.469098	0.275932	30.2	380.4	66.9
Guizhou	2013	8.98383	0.182567	0.072783	0.476947	0.297397	28	363	76.03
Guizhou	2014	9.12403	0.150506	0.0821961	0.469771	0.315579	23.4	339.1	82.25
Guizhou	2015	9.26303	0.149121	0.0811592	0.462224	0.333496	20.3	312.5	83.34
Guizhou	2016	9.37521	0.118717	0.0338331	0.463167	0.426399	20	258.7	86.71
Guizhou	2017	9.51822	0.153743	0.0419952	0.485267	0.52304	16.3	247.9	97.36
Guizhou	2018	9.63908	0.128464	0.0347936	0.500938	0.616816	15.8	244.1	109.46
Guizhou	2019	9.72731	0.0922348	0.0274175	0.507907	0.734574	0.9	229.7	111.78
Guizhou	2020	9.79034	0.0650653	0.0310015	0.507127	0.323901	3.2	223.1	106.15
Yunnan	2011	9.16148	0.231122	0.117998	0.453119	0.126651	28.4	540.1	56.27
Yunnan	2012	9.31447	0.165314	0.132495	0.45043	0.153649	26	524.3	62.5
Yunnan	2013	9.45919	0.155721	0.140972	0.463647	0.165105	26.7	485.4	72.46
Yunnan	2014	9.54979	0.0948267	0.14767	0.474141	0.190364	15.1	429.8	79.52
Yunnan	2015	9.61314	0.0653981	0.114592	0.493917	0.219912	16.9	377.5	78.87
Yunnan	2016	9.70314	0.0941845	0.0850571	0.512927	0.289262	18.9	335	82.65
Yunnan	2017	9.82477	0.12933	0.0885849	0.531743	0.373883	14.5	301.1	88.08
Yunnan	2018	9.94658	0.129536	0.100237	0.532286	0.430256	11.6	303.6	96.47
Yunnan	2019	10.0529	0.112219	0.101577	0.522124	0.474151	8.5	287.8	100.1
Yunnan	2020	10.1087	0.0573506	0.111546	0.511346	0.263695	7.7	274.6	104.92
Xizang	2011	6.41591	0.19224	0.155683	0.565985	0.146313	18	40.5	65.25
Xizang	2012	6.56555	0.161406	0.337088	0.575613	0.178289	26.6	40.5	77.7
Xizang	2013	6.71925	0.16615	0.280609	0.574982	0.199846	27.8	40.4	85.13
Xizang	2014	6.84556	0.134629	0.167979	0.576035	0.217446	20.6	35.9	91.9
Xizang	2015	6.94986	0.109929	0.0610738	0.58255	0.270813	18.7	34.9	82.93
Xizang	2016	7.06732	0.12464	0.0465473	0.572975	0.282475	20.7	38.9	85.9
Xizang	2017	7.20712	0.150043	0.0467013	0.56427	0.280943	18.5	47.3	86.11
Xizang	2018	7.34498	0.147813	0.0316456	0.540787	0.316249	9.8	61.9	90.84
Xizang	2019	7.43709	0.0964867	0.0288609	0.544234	0.328922	-2.2	71.7	91.69
Xizang	2020	7.55103	0.120686	0.0114048	0.545278	0.192573	5.4	75.7	88.24
Shaanxi	2011	9.40715	0.236653	0.0840766	0.369886	0.102533	29	775.5	77.84
Shaanxi	2012	9.55693	0.161584	0.0732477	0.368771	0.121094	28.4	772.1	87.2
Shaanxi	2013	9.67441	0.124661	0.0885926	0.378733	0.134498	23.9	769.3	93.32
Shaanxi	2014	9.76437	0.0941253	0.110248	0.390208	0.14648	15.8	750.8	95.55
Shaanxi	2015	9.79249	0.0285189	0.119282	0.426537	0.169455	18.4	723.3	94.04
Shaanxi	2016	9.8546	0.0640825	0.109967	0.44331	0.200039	2.6	679.9	100.02
Shaanxi	2017	9.97457	0.127466	0.131045	0.447915	0.222481	13	622.8	110.04
Shaanxi	2018	10.0834	0.114951	0.155836	0.455118	0.25022	10.4	650.7	121.33
Shaanxi	2019	10.1579	0.0773247	0.138409	0.466115	0.278998	2.5	641.7	119.72
Shaanxi	2020	10.1664	0.00856427	0.14692	0.481447	0.106285	4.1	637	116.11
Gansu	2011	8.47989	0.221416	0.126786	0.415765	0.0691549	32.5	396.4	63.07
Gansu	2012	8.59288	0.119621	0.115347	0.428121	0.0874164	24.8	377.8	68.8
Gansu	2013	8.70193	0.115221	0.120343	0.445989	0.103137	22.7	364.3	76.53
Gansu	2014	8.78238	0.0837809	0.0919835	0.460137	0.119762	18.2	341.3	79.46
Gansu	2015	8.78823	0.00586033	0.0848763	0.506024	0.148845	8.6	326	80.99
Gansu	2016	8.84042	0.0535796	0.0697173	0.524566	0.176642	8.3	312.3	84.44
Gansu	2017	8.90064	0.0620739	0.045946	0.539908	0.215404	-36.8	326.8	96.22
Gansu	2018	9.00013	0.104597	0.0518135	0.544959	0.254171	-3.9	332.8	103.74
Gansu	2019	9.07318	0.0757888	0.0443031	0.550176	0.307378	6.6	331.8	103.92
Gansu	2020	9.10272	0.0299829	0.0431083	0.553109	0.161971	7.8	309.8	106.87
Qinghai	2011	7.22286	0.197693	0.0471887	0.485003	0.0665291	35.9	104.2	82.32
Qinghai	2012	7.33204	0.115368	0.0531313	0.480275	0.0808425	22	102.5	94.6
Qinghai	2013	7.44618	0.120903	0.0573041	0.483044	0.0923673	19.9	101.8	93.88
Qinghai	2014	7.5217	0.0784451	0.0651227	0.496293	0.109107	17.1	100.2	93.24
Qinghai	2015	7.60639	0.0883801	0.0673361	0.517653	0.123572	8.9	104.2	87.88
Qinghai	2016	7.72232	0.122924	0.0469622	0.517802	0.137206	5.6	102.1	90.95
Qinghai	2017	7.80999	0.0916216	0.0186087	0.507484	0.154741	5.8	106.7	102.09
Qinghai	2018	7.91863	0.114762	0.0185235	0.50444	0.169695	7.3	119.9	113.79
Qinghai	2019	7.98654	0.0702693	0.0128542	0.505015	0.190797	5	125.4	110.73
Qinghai	2020	8.00963	0.0233586	0.00767493	0.507874	0.0963217	-12.2	132.1	111.31
Ningxia	2011	7.56621	0.229115	0.0828249	0.433275	0.0433999	30.9	108.5	82.22
Ningxia	2012	7.66435	0.103116	0.0728141	0.445565	0.0485226	24.7	105	92.5
Ningxia	2013	7.75264	0.0923041	0.0967709	0.454311	0.0547018	24.2	104.7	95.87
Ningxia	2014	7.81355	0.0628088	0.153802	0.462167	0.0577033	18.5	102.7	104.04
Ningxia	2015	7.85531	0.0426452	0.10287	0.475227	0.062555	8.9	84.4	95.32
Ningxia	2016	7.93071	0.0783128	0.0817048	0.489214	0.07523	6.4	70.5	106.15
Ningxia	2017	8.071	0.150608	0.110153	0.482361	0.0867765	0.2	62.2	116.16
Ningxia	2018	8.16343	0.0968347	0.0753975	0.496467	0.0841845	-18.2	56	128.04
Ningxia	2019	8.22911	0.0678879	0.0651361	0.501907	0.0906334	-10.3	53.9	119.24
Ningxia	2020	8.28306	0.0554355	0.0314941	0.50273	0.0503119	4	51.4	116.51
Xinjiang	2011	8.78447	0.218611	0.24455	0.366105	0.0633808	38.6	518.3	76.47
Xinjiang	2012	8.91083	0.134691	0.237716	0.388821	0.0778861	30.6	517.9	91
Xinjiang	2013	9.03511	0.13233	0.229869	0.4273	0.0804426	25.1	518.7	94.24
Xinjiang	2014	9.13395	0.103889	0.209067	0.434832	0.0703326	23	513.3	90.38
Xinjiang	2015	9.13851	0.00457661	0.147944	0.478264	0.109689	9.1	501.2	85.96
Xinjiang	2016	9.17272	0.0348021	0.128359	0.489217	0.142614	-5.8	471	88.91
Xinjiang	2017	9.32008	0.158772	0.129213	0.493902	0.167951	16.5	464	92.13
Xinjiang	2018	9.45793	0.147806	0.109295	0.504325	0.1997	-25.2	440.7	108.73
Xinjiang	2019	9.51761	0.0614939	0.122011	0.517088	0.266475	2.5	416.9	108.79
Xinjiang	2020	9.53247	0.0149738	0.108393	0.509594	0.0718816	16.2	403.3	110.11
